# Supplementary material for: Asymmetry and integration of cellular morphology in Micrasterias compereana
Source: BMC Evol Biol. 2017 Jan 3;17:1. doi: 10.1186/s12862-016-0855-1 (PMC5209845; doi:10.1186/s12862-016-0855-1)
Supplement: Additional file 1: — Coordinates of 208 landmarks depicted on cells of Micrasterias compereana. (TXT 231 kb) [file 12862_2016_855_MOESM1_ESM.txt]

Additional file 1 Coordinates of 208 landmarks depicted on cells of Micrasterias compereana

## digitisation #1

659 715 258 779 282 796 262 808 317 806 268 828 293 837 278 857 390 832 298 880 311 887 305 900 349 891 312 916 333 924 318 943 516 861 337 1009 337 1009 337 1009 370 1007 356 1035 356 1035 356 1035 429 1002 387 1057 397 1056 398 1070 423 1055 410 1076 421 1075 424 1092 521 993 446 1109 464 1103 464 1118 483 1101 476 1134 488 1125 491 1134 535 1083 513 1163 513 1163 513 1163 545 1135 554 1179 554 1179 554 1179 647 935 621 1204 645 1189 655 1209 724 1155 790 1208 802 1185 824 1202 800 933 883 1173 888 1157 901 1163 893 1135 910 1159 916 1146 932 1152 910 1078 950 1136 952 1123 967 1127 955 1093 984 1119 987 1103 1003 1107 930 987 1030 1081 1029 1062 1046 1064 1025 1033 1056 1052 1056 1035 1072 1031 1023 981 1092 1015 1086 1002 1092 998 1076 979 1106 991 1098 971 1119 970 940 860 1140 946 1125 919 1155 913 1102 886 1156 899 1143 878 1169 873 1054 817 1188 839 1164 819 1194 811 1130 785 1196 789 1176 769 1204 755 787 710 1185 693 1169 671 1190 659 1130 649 1189 626 1163 616 1179 594 1054 611 1167 573 1143 562 1164 546 1102 546 1150 511 1123 508 1137 482 922 570 1136 469 1106 461 1117 440 1070 455 1111 418 1087 421 1099 401 1011 444 1079 376 1052 378 1061 351 1015 376 1035 327 1010 337 1011 308 912 428 998 303 973 312 975 284 937 318 948 264 926 280 921 250 875 338 905 242 877 259 872 229 844 278 851 228 832 245 817 225 784 507 829 205 795 222 773 186 704 268 617 200 610 230 584 216 643 515 562 236 557 259 537 247 547 295 516 253 514 278 488 266 523 353 469 282 468 307 444 299 463 340 423 318 429 338 408 331 497 449 390 349 395 371 373 369 395 407 348 393 359 415 333 416 405 470 323 440 335 460 310 462 346 488 304 480 317 497 296 506 507 588 298 529 313 547 295 553 329 578 285 589 298 599 282 610 383 639 269 638 287 655 263 665 319 683 267 695 288 706 268 726
627 675 210 694 236 720 210 741 277 746 211 768 242 778 220 801 350 781 231 826 258 835 238 857 300 852 251 890 281 890 267 919 478 824 266 929 291 936 278 957 325 946 287 980 312 980 301 1004 390 956 319 1025 348 1023 338 1052 388 1022 363 1072 389 1064 389 1090 491 964 404 1096 428 1087 430 1109 460 1081 447 1127 471 1115 476 1139 526 1055 499 1154 524 1141 528 1167 559 1118 567 1178 583 1154 598 1180 625 888 585 1193 624 1179 636 1211 716 1128 808 1205 814 1158 856 1175 772 881 838 1166 851 1138 867 1155 862 1106 894 1142 898 1120 920 1128 886 1045 943 1120 945 1096 969 1106 951 1056 985 1078 983 1062 1007 1068 908 946 1012 1056 1014 1030 1038 1035 1015 990 1062 1013 1058 987 1083 980 1011 920 1093 955 1083 932 1104 931 1067 900 1115 907 1101 890 1126 879 906 799 1128 865 1116 842 1140 834 1090 808 1147 803 1129 786 1152 774 1026 745 1156 752 1139 734 1167 722 1099 700 1167 682 1139 670 1156 639 748 671 1163 628 1135 611 1158 593 1082 595 1154 565 1123 557 1145 539 991 569 1139 520 1101 505 1119 481 1046 493 1113 452 1074 447 1095 414 872 527 1096 393 1070 391 1079 370 1033 390 1069 353 1047 353 1053 330 961 388 1030 302 1002 309 1009 283 963 320 987 265 962 275 964 251 860 394 937 243 917 251 914 230 883 270 891 215 873 228 867 202 823 300 833 192 818 210 807 188 790 241 790 184 770 205 754 173 742 469 750 199 726 216 720 184 658 243 578 194 582 226 555 220 609 481 534 223 527 251 506 236 519 277 494 241 491 263 472 250 501 331 446 264 450 283 430 278 447 316 415 291 417 311 394 305 482 426 372 325 378 347 354 343 379 381 340 359 349 381 325 379 391 439 307 407 320 422 304 425 334 445 295 436 308 455 283 458 487 553 268 471 286 496 258 500 314 534 245 534 265 549 241 558 371 599 235 584 259 602 230 610 292 632 226 637 251 650 225 667
636 830 236 878 263 893 238 916 310 913 243 947 274 952 255 973 393 940 257 998 282 1003 264 1023 336 1014 279 1058 308 1057 289 1088 513 981 304 1104 327 1110 317 1132 367 1110 328 1146 348 1145 341 1169 430 1110 358 1198 385 1188 379 1217 426 1182 403 1238 426 1227 428 1255 528 1118 442 1268 468 1258 467 1283 508 1240 494 1301 517 1284 524 1310 575 1210 550 1323 572 1304 578 1329 603 1271 599 1336 619 1315 627 1342 656 1024 661 1333 680 1323 689 1344 758 1281 844 1321 845 1297 877 1298 792 1011 887 1278 892 1255 909 1265 899 1223 930 1257 930 1235 949 1246 915 1164 964 1231 967 1210 985 1218 966 1176 999 1201 999 1183 1017 1187 928 1062 1047 1164 1045 1139 1068 1143 1040 1101 1085 1122 1075 1100 1099 1100 1026 1042 1111 1067 1099 1053 1118 1047 1081 1029 1120 1034 1111 1017 1129 1007 913 931 1139 995 1123 974 1148 968 1090 938 1155 931 1135 918 1157 907 1021 875 1164 873 1144 858 1167 849 1101 832 1166 815 1137 803 1155 776 761 813 1125 746 1100 739 1113 719 1063 729 1110 710 1089 704 1108 688 983 707 1091 653 1067 650 1082 630 1026 640 1070 604 1045 606 1057 578 876 674 1030 538 1010 538 1015 527 990 538 1004 519 994 521 998 506 943 541 986 485 967 490 970 471 941 491 955 458 936 467 938 447 855 558 914 437 897 444 897 428 877 451 885 417 870 430 866 413 829 476 844 399 829 410 827 395 813 422 811 400 805 405 796 386 753 616 762 354 740 367 730 339 663 403 576 355 580 386 547 384 616 644 533 379 521 407 497 393 511 436 484 397 482 421 461 410 499 490 438 423 441 448 418 440 442 485 407 458 412 479 385 474 487 586 368 491 376 511 355 509 381 544 343 524 351 546 325 543 395 601 319 565 328 580 309 580 340 605 306 594 313 609 291 614 498 709 275 644 293 669 264 672 327 705 262 702 280 717 253 724 389 764 250 762 277 777 249 790 316 802 247 806 275 821 246 840
629 703 265 755 288 764 278 774 327 775 273 795 297 799 277 816 400 796 288 841 314 848 296 861 353 858 303 890 326 890 313 914 508 835 332 949 350 950 346 961 383 946 352 975 367 975 360 993 433 949 370 1012 391 1010 384 1032 431 1003 404 1045 422 1040 418 1061 521 955 456 1093 473 1082 474 1100 504 1065 493 1118 511 1102 515 1121 554 1040 534 1128 549 1115 552 1135 575 1090 563 1135 583 1126 588 1149 638 884 605 1158 636 1143 645 1177 718 1104 803 1170 809 1132 840 1140 762 872 863 1121 864 1097 881 1105 868 1073 893 1102 894 1083 912 1093 880 1024 931 1077 927 1061 948 1067 927 1033 957 1053 953 1038 972 1041 893 933 991 1021 988 1004 1005 1007 986 975 1020 992 1015 977 1035 976 979 923 1050 954 1050 954 1050 954 1031 921 1058 931 1047 917 1069 916 883 811 1081 878 1070 857 1092 852 1046 825 1097 831 1085 815 1105 804 993 771 1118 773 1118 773 1118 773 1070 744 1124 730 1124 730 1124 730 744 695 1142 618 1112 609 1127 590 1075 599 1129 580 1098 573 1119 552 998 580 1102 519 1077 516 1089 498 1034 512 1078 476 1053 477 1069 454 868 558 1043 421 1025 420 1028 410 1007 419 1021 391 1021 391 1021 391 951 425 991 368 976 367 977 355 951 372 966 341 950 346 949 327 861 435 934 317 915 322 914 305 889 328 898 299 886 302 880 290 844 348 862 273 847 285 842 270 828 296 832 269 821 275 815 256 747 498 789 239 760 251 747 223 685 283 614 234 605 254 584 241 621 506 522 245 520 268 500 261 518 296 496 265 493 282 476 272 509 348 453 282 455 302 438 297 453 335 422 311 422 326 400 319 486 444 385 335 386 356 369 353 393 386 348 364 357 383 336 382 392 439 319 406 326 417 317 419 334 435 309 425 315 437 294 440 495 570 272 502 294 518 270 526 322 552 261 549 280 564 252 574 373 614 243 604 264 620 239 628 299 646 231 648 257 662 229 678
574 620 194 616 219 636 205 650 259 660 198 668 220 680 201 694 320 696 206 731 226 742 210 756 262 758 218 783 241 789 223 810 444 744 227 817 246 827 235 840 272 839 235 862 255 868 247 886 325 857 260 907 278 914 267 931 319 916 291 960 312 957 310 979 426 874 329 997 350 996 344 1015 386 991 371 1042 393 1032 396 1059 454 977 419 1070 444 1060 445 1085 482 1040 476 1095 497 1079 507 1106 570 814 520 1116 548 1104 552 1139 634 1064 718 1138 724 1104 758 1115 704 825 763 1103 770 1075 787 1091 784 1042 817 1084 815 1059 839 1070 809 979 862 1052 863 1030 888 1040 873 992 909 1019 905 997 931 1005 841 884 952 988 945 963 966 967 946 928 985 943 978 924 997 922 939 868 1011 898 997 878 1018 877 987 857 1027 865 1013 845 1033 840 825 750 1037 812 1023 794 1041 790 1005 765 1047 771 1036 752 1057 748 956 712 1064 716 1046 699 1070 690 1021 676 1066 670 1049 654 1068 640 707 624 1094 577 1070 563 1085 548 1031 550 1081 534 1060 526 1074 509 955 525 1056 481 1035 469 1045 453 985 467 1039 435 1016 429 1029 407 845 480 1002 372 987 366 988 359 966 364 980 346 974 341 971 332 919 365 962 314 946 313 944 303 920 315 931 290 922 293 917 277 834 364 902 257 888 258 884 246 865 262 874 239 861 238 855 228 817 279 836 219 822 221 822 214 805 235 804 208 798 212 789 199 718 410 735 166 714 181 706 184 639 208 577 181 569 180 547 170 559 426 482 206 482 206 482 206 475 231 451 217 451 217 451 217 465 281 424 237 419 248 410 248 417 267 398 255 398 264 390 266 449 361 358 285 359 294 346 298 361 316 333 305 335 318 321 322 363 364 304 344 304 344 304 344 309 365 283 370 283 370 283 370 436 484 264 410 270 429 251 431 285 457 247 450 253 462 239 472 326 520 214 498 231 516 210 523 255 541 201 535 225 551 197 563
584 657 215 659 238 674 221 690 278 696 225 712 241 719 225 736 346 734 230 772 251 778 239 793 292 793 247 826 263 832 254 849 461 783 263 875 282 878 278 895 307 884 286 904 296 906 292 920 366 890 303 950 320 949 319 965 356 945 335 986 352 983 350 1003 459 906 371 1025 390 1021 394 1037 423 1012 409 1053 427 1048 430 1067 482 997 463 1081 476 1073 481 1091 504 1053 500 1097 516 1086 525 1107 580 850 520 1147 550 1130 565 1162 641 1100 713 1175 729 1139 762 1159 716 856 757 1119 768 1102 784 1117 779 1071 797 1111 802 1093 816 1108 804 1020 853 1089 857 1072 874 1081 861 1035 894 1058 895 1045 914 1050 835 924 935 1028 937 1011 952 1013 935 978 968 997 965 980 979 982 929 926 992 957 991 943 1001 940 982 922 1008 929 1006 916 1023 916 839 802 1031 894 1023 871 1039 865 1000 831 1051 838 1040 821 1059 816 955 769 1070 790 1057 772 1076 765 1025 743 1081 743 1065 729 1084 713 721 664 1097 673 1071 658 1093 642 1030 637 1091 618 1069 609 1087 593 964 596 1070 554 1052 545 1065 531 1016 530 1061 502 1036 499 1051 476 855 548 1036 442 1015 441 1023 425 992 439 1017 421 1003 418 1008 401 941 429 988 372 969 374 969 359 941 377 959 346 942 351 943 333 856 424 922 313 902 319 901 305 879 326 895 291 878 298 875 280 830 336 842 263 827 276 825 255 807 294 815 251 799 264 785 243 735 488 787 221 765 238 755 208 679 260 621 197 602 225 575 210 597 485 573 230 563 256 551 243 550 276 539 244 531 262 519 250 523 318 485 262 481 276 463 268 473 300 453 279 451 291 436 285 485 401 406 300 405 320 387 314 402 350 375 329 375 342 356 339 396 398 334 366 337 381 322 380 345 401 310 386 324 402 306 403 474 526 287 425 300 449 279 450 320 489 262 482 276 498 251 502 356 559 233 544 253 563 226 567 284 592 215 585 241 609 211 622
611 679 246 635 269 654 245 665 297 678 246 685 266 697 243 710 358 726 248 748 268 760 249 774 303 780 257 804 279 812 262 830 462 789 257 860 281 867 267 885 305 878 273 898 293 901 284 918 357 891 292 938 312 940 303 958 343 944 314 978 338 975 330 995 447 911 343 1017 369 1014 362 1033 400 1013 375 1054 399 1047 395 1071 461 1004 420 1091 444 1080 442 1105 472 1068 461 1110 478 1100 492 1126 586 866 495 1145 534 1134 540 1173 618 1115 680 1190 694 1160 717 1177 720 880 733 1157 750 1134 765 1149 770 1105 790 1146 797 1123 816 1137 801 1048 838 1130 845 1108 863 1119 856 1074 879 1103 884 1085 904 1091 842 960 927 1075 927 1056 942 1059 929 1025 961 1045 959 1024 981 1027 929 967 997 1010 991 992 1006 991 983 965 1019 982 1011 962 1035 962 854 843 1036 940 1026 917 1050 916 1010 879 1062 891 1053 870 1074 868 968 811 1084 831 1069 810 1092 803 1047 784 1093 788 1076 772 1097 755 743 697 1133 734 1108 715 1133 700 1069 691 1128 684 1108 669 1131 655 992 650 1130 633 1107 618 1125 600 1059 596 1122 568 1094 560 1115 539 890 594 1103 524 1079 518 1091 502 1051 509 1089 486 1070 479 1081 461 998 493 1077 438 1055 436 1062 418 1019 435 1050 400 1026 400 1028 381 906 475 1013 360 991 363 994 342 957 367 980 324 959 327 957 306 894 378 939 291 915 299 910 275 882 317 896 269 875 281 870 255 778 510 836 232 813 238 812 213 733 255 661 200 659 226 633 212 636 495 602 238 591 255 577 241 575 279 561 244 553 262 536 251 552 330 512 265 507 281 493 278 498 306 479 285 476 297 459 295 523 420 431 305 431 326 413 323 429 354 397 334 399 351 379 351 428 407 362 374 368 384 362 388 374 404 349 396 355 408 333 410 503 537 317 437 328 458 307 462 343 495 291 487 305 501 282 506 385 560 262 531 283 551 257 559 310 580 251 569 273 587 242 597
632 666 231 707 259 718 236 735 294 735 243 758 269 765 249 784 384 762 263 804 281 809 266 821 327 822 272 856 299 859 282 882 500 802 286 908 310 913 298 930 339 921 307 945 328 947 316 966 399 926 329 1001 354 997 346 1020 391 992 366 1037 390 1029 384 1056 499 936 400 1070 425 1065 420 1083 456 1059 439 1106 459 1095 458 1119 526 1037 496 1138 518 1121 520 1148 545 1102 536 1151 556 1134 558 1162 640 876 594 1177 629 1158 634 1191 712 1124 796 1179 803 1150 834 1166 775 864 860 1118 866 1092 883 1101 870 1066 897 1095 898 1079 913 1084 887 1018 935 1065 937 1052 951 1054 942 1029 963 1042 964 1028 979 1031 906 920 996 996 1003 986 1016 984 1005 964 1026 969 1029 961 1043 956 994 912 1055 937 1052 927 1053 924 1046 911 1059 913 1059 908 1080 907 905 794 1092 852 1083 835 1103 832 1067 804 1114 806 1098 792 1115 782 1014 746 1130 755 1113 740 1132 728 1089 718 1138 722 1120 704 1147 693 765 662 1159 636 1131 617 1154 599 1090 602 1157 581 1123 573 1143 552 1013 574 1136 527 1110 522 1126 506 1070 512 1119 486 1095 482 1112 462 897 535 1097 425 1072 424 1082 406 1042 420 1078 396 1057 393 1068 376 985 417 1059 349 1030 353 1043 327 992 357 1017 306 993 317 994 292 894 409 972 280 953 289 955 270 924 302 938 253 917 263 913 243 866 320 895 226 874 241 874 216 844 262 857 217 836 231 831 203 773 472 779 177 757 196 740 161 679 239 600 187 596 215 562 207 623 490 537 241 533 256 521 251 528 279 508 256 508 272 491 266 521 336 471 277 470 289 454 288 468 318 441 300 443 314 424 312 505 420 402 326 405 342 389 339 408 369 375 355 379 369 358 369 418 425 351 390 356 401 344 406 366 421 340 412 344 424 323 424 500 546 308 474 322 495 301 499 343 524 292 517 305 533 284 538 389 581 269 563 293 582 267 590 313 604 261 595 284 613 254 626
578 594 202 564 227 586 199 595 257 614 191 621 217 634 191 646 329 661 203 679 234 695 205 714 272 720 216 751 246 759 227 784 437 725 222 803 247 808 232 823 279 818 241 848 260 849 250 867 343 833 259 896 288 895 277 921 330 900 301 942 324 936 323 959 435 850 333 978 359 967 356 988 393 962 378 1012 399 1001 403 1028 462 945 424 1038 448 1024 449 1052 482 1007 490 1059 503 1042 514 1067 560 797 501 1071 533 1060 547 1096 630 1012 706 1094 722 1060 752 1072 705 796 746 1065 757 1045 777 1064 776 1010 811 1058 813 1028 839 1042 801 944 858 1027 863 1003 887 1015 869 962 914 992 908 969 933 974 829 850 938 959 935 936 955 942 933 899 981 918 973 896 995 897 925 837 1006 873 993 854 1011 854 981 828 1020 835 1008 818 1030 811 825 726 1033 788 1018 765 1045 761 996 733 1056 723 1035 707 1057 698 937 672 1062 673 1042 655 1068 649 1011 627 1064 618 1042 605 1062 582 698 594 1071 558 1048 542 1065 529 1017 532 1056 523 1041 514 1057 497 940 507 1047 462 1026 456 1042 437 989 446 1035 412 1013 411 1026 386 827 467 1019 365 999 361 1008 347 972 357 1001 332 984 332 990 314 917 354 982 288 959 290 965 273 927 295 949 253 930 259 934 238 826 346 910 230 890 236 888 221 859 243 878 208 859 212 857 191 807 256 832 176 815 185 812 163 790 202 798 157 782 171 771 146 706 408 745 120 718 136 712 113 644 168 571 110 564 137 536 122 575 406 509 141 504 164 488 153 497 193 484 157 477 174 458 160 479 247 432 176 430 195 411 189 425 230 392 201 395 220 374 212 454 339 358 231 358 248 341 244 363 281 328 256 334 274 310 271 363 338 290 294 301 315 285 314 309 337 279 323 290 341 263 343 450 458 245 369 262 394 236 395 286 430 222 423 241 441 218 445 341 495 212 469 227 491 209 498 249 514 202 505 221 521 191 534
670 657 275 700 310 711 293 728 343 721 287 734 314 743 297 759 419 748 313 797 336 803 325 822 374 813 330 842 355 846 344 870 533 788 363 924 363 924 363 924 398 924 388 952 388 952 388 952 448 918 405 968 420 970 419 982 440 971 426 994 439 990 442 1007 534 913 458 1020 472 1014 476 1032 496 1012 482 1045 500 1040 501 1057 545 998 516 1077 529 1065 535 1071 551 1056 559 1092 559 1092 559 1092 655 850 611 1122 635 1115 641 1136 716 1088 783 1152 790 1122 811 1139 795 854 864 1105 869 1087 881 1093 878 1060 893 1090 902 1081 915 1084 894 1010 939 1072 941 1059 956 1058 945 1028 969 1050 968 1034 987 1038 914 923 1000 1030 1003 1012 1021 1016 1005 979 1036 1003 1033 988 1055 987 1003 920 1072 963 1066 943 1078 940 1058 922 1086 932 1081 922 1098 922 923 798 1118 887 1109 868 1128 864 1088 834 1137 844 1131 826 1157 819 1044 767 1168 793 1150 773 1177 769 1119 746 1175 757 1160 734 1185 727 800 656 1176 664 1161 648 1181 637 1122 625 1182 611 1156 601 1180 590 1059 587 1178 559 1155 548 1174 537 1121 531 1165 510 1146 504 1163 485 935 534 1165 467 1141 456 1158 439 1108 443 1145 415 1126 413 1140 395 1049 425 1125 368 1102 367 1113 346 1065 361 1092 320 1073 322 1078 298 953 401 1065 287 1041 289 1046 268 1007 295 1029 244 1004 253 1003 230 934 298 976 208 950 221 952 192 913 235 922 174 902 193 893 166 813 454 873 154 835 166 828 131 747 198 664 128 662 162 624 147 669 450 604 155 596 184 576 167 584 222 547 182 550 203 523 193 556 288 501 205 497 230 474 215 489 273 451 238 453 263 429 256 528 390 409 275 414 300 391 297 418 336 368 317 385 343 354 343 429 404 344 365 353 387 331 390 372 418 323 408 338 426 310 434 540 526 309 453 333 474 308 478 359 505 300 505 314 522 288 527 414 564 284 550 307 571 281 578 348 602 289 604 305 619 283 636
697 621 300 629 324 649 303 665 378 672 308 696 332 707 318 729 450 706 315 751 341 758 326 775 391 771 335 808 358 812 348 832 570 752 348 854 370 856 359 874 408 856 378 884 392 884 390 902 461 862 391 917 412 917 408 936 448 920 418 967 439 962 438 982 553 874 461 1000 482 996 480 1012 514 986 493 1028 513 1020 515 1041 578 973 540 1060 559 1049 561 1073 590 1036 576 1084 596 1072 598 1099 684 807 641 1126 669 1113 685 1143 757 1077 840 1144 846 1118 866 1133 829 800 935 1091 939 1064 956 1080 940 1027 970 1061 971 1045 988 1053 951 972 1007 1037 1008 1016 1024 1022 1007 985 1039 1009 1038 990 1058 999 958 869 1070 976 1072 957 1091 960 1063 921 1102 941 1099 922 1117 920 1053 864 1127 900 1121 885 1129 884 1105 859 1145 876 1133 858 1155 855 958 751 1171 821 1156 798 1177 800 1130 767 1179 771 1166 754 1188 750 1075 709 1194 725 1176 705 1194 702 1139 676 1204 674 1184 655 1209 643 831 624 1207 609 1181 588 1210 571 1141 567 1202 544 1177 539 1201 520 1069 535 1187 491 1161 486 1177 466 1119 471 1169 435 1143 432 1160 409 950 487 1149 381 1124 381 1135 361 1095 377 1124 350 1105 350 1115 328 1033 374 1102 309 1076 313 1082 285 1038 314 1058 261 1034 273 1035 246 943 368 1023 240 1002 248 1003 228 969 256 983 209 961 221 957 196 912 278 933 182 915 200 906 179 888 224 895 169 877 190 864 157 822 439 843 169 825 179 814 147 750 218 685 162 669 188 638 167 696 441 641 181 633 206 618 189 618 231 601 197 596 215 577 203 599 286 557 217 554 239 536 228 545 266 518 246 519 264 499 256 570 367 480 269 482 290 464 286 479 315 443 301 451 319 432 318 485 375 415 337 422 357 407 357 430 382 398 374 408 387 385 394 571 495 372 409 387 433 367 434 406 468 355 466 366 485 345 490 453 531 332 521 351 537 327 543 386 566 324 566 345 583 317 599
590 691 217 743 243 749 230 761 280 759 234 777 249 785 234 796 351 784 252 829 267 834 257 848 307 843 272 871 284 878 273 895 464 821 283 918 301 922 294 935 323 925 300 940 311 944 303 960 374 933 319 985 335 984 331 1000 367 983 345 1018 362 1014 359 1034 463 941 379 1047 399 1043 395 1061 429 1039 409 1076 428 1066 428 1089 484 1025 453 1102 473 1093 474 1111 498 1078 492 1121 508 1107 519 1132 594 858 553 1145 578 1135 589 1162 658 1107 735 1165 739 1142 761 1148 739 876 783 1146 795 1119 812 1134 805 1090 830 1128 833 1106 852 1120 827 1031 877 1103 877 1082 902 1088 883 1048 910 1077 913 1059 931 1064 851 935 961 1047 955 1025 975 1031 951 989 995 1014 989 991 1014 992 949 929 1027 969 1017 949 1033 945 1004 925 1040 934 1029 919 1055 913 862 817 1057 896 1044 875 1069 872 1021 838 1079 845 1062 827 1087 822 969 773 1092 794 1074 777 1095 772 1042 748 1103 746 1082 731 1107 717 724 684 1095 649 1071 640 1087 621 1024 628 1078 607 1057 598 1078 586 941 606 1067 563 1046 562 1064 545 999 545 1055 511 1034 510 1045 489 840 568 1033 456 1009 456 1018 439 997 450 1013 434 998 436 1007 415 932 452 994 388 972 396 979 373 941 395 967 354 950 360 951 338 843 446 926 321 905 329 909 312 874 339 892 296 875 305 872 286 822 351 842 272 831 280 827 263 806 304 814 258 801 271 800 251 727 500 756 233 734 243 716 212 654 281 580 225 572 252 549 236 598 511 524 248 520 266 502 254 511 298 488 261 486 280 466 271 494 358 442 284 441 304 424 296 439 331 406 302 413 327 388 317 479 458 369 342 372 364 353 358 382 402 338 376 344 397 323 392 393 461 305 419 318 436 304 440 331 459 294 448 305 465 282 466 476 570 263 499 285 515 260 520 317 551 258 542 272 558 249 562 374 609 241 589 262 607 235 608 295 633 229 631 254 649 224 667
596 661 203 650 228 667 204 679 270 682 209 695 234 705 211 724 346 714 208 737 234 749 212 765 291 766 219 792 246 801 223 819 449 766 227 854 255 856 245 875 290 855 246 878 268 884 252 900 345 866 263 927 293 932 274 959 333 929 295 977 320 974 313 996 438 888 331 1014 354 1010 352 1032 392 994 363 1047 384 1039 381 1063 451 988 403 1075 426 1064 425 1088 460 1043 430 1088 459 1079 460 1110 567 830 504 1128 532 1117 544 1149 614 1085 699 1152 701 1122 730 1128 688 844 734 1111 741 1085 759 1095 750 1051 773 1097 776 1076 794 1093 774 999 819 1074 823 1059 838 1068 825 1021 855 1055 856 1035 873 1043 805 916 893 1032 894 1011 912 1020 894 973 933 1001 926 982 948 984 889 918 959 965 952 948 968 949 941 919 978 940 970 922 997 924 814 799 998 890 989 868 1010 868 969 834 1018 848 1009 829 1029 823 927 776 1038 803 1026 785 1051 781 1000 760 1052 772 1034 754 1061 743 700 673 1087 659 1087 659 1087 659 1050 644 1079 624 1079 624 1079 624 958 611 1066 581 1041 574 1065 558 1009 558 1060 536 1036 531 1058 511 841 566 1034 475 1018 471 1023 462 994 467 1020 452 1009 449 1017 434 949 459 1008 412 990 410 991 393 958 410 984 373 963 378 965 357 857 446 949 337 932 338 934 327 903 342 927 315 907 314 910 299 851 351 890 284 871 290 871 274 846 300 856 269 844 270 842 252 729 495 802 205 780 216 774 196 698 241 629 175 619 198 603 184 605 474 559 179 553 213 531 202 543 249 518 195 514 224 495 208 518 308 462 220 461 244 440 232 457 283 423 249 423 269 401 259 483 393 385 274 389 296 369 288 390 335 347 304 353 329 326 326 385 393 307 342 318 364 301 365 332 396 291 373 299 392 277 395 476 519 271 424 286 449 260 448 311 489 247 473 266 491 239 495 347 547 230 529 248 546 227 553 270 569 214 582 214 582 214 582
608 712 224 706 254 719 230 739 296 737 235 764 259 771 240 789 363 773 242 804 266 812 246 825 309 827 251 858 275 864 256 883 468 824 266 909 293 915 283 927 312 920 283 943 306 945 299 960 370 926 297 975 321 976 315 994 354 983 328 1017 348 1014 346 1037 456 951 354 1051 373 1049 372 1066 406 1043 385 1084 405 1078 402 1101 467 1038 417 1119 436 1112 434 1134 474 1100 450 1144 473 1133 476 1154 591 885 521 1168 547 1156 555 1188 631 1126 712 1207 723 1173 749 1186 733 890 797 1166 803 1141 821 1153 811 1104 837 1141 838 1122 858 1129 828 1057 871 1120 872 1102 890 1104 873 1068 904 1098 900 1077 918 1081 847 971 939 1067 937 1043 957 1050 931 1012 969 1031 964 1013 984 1013 926 959 993 1002 987 984 1004 985 971 957 1016 975 1004 954 1027 949 844 842 1043 930 1030 909 1054 909 1002 874 1060 881 1046 866 1069 864 967 814 1083 835 1063 815 1086 811 1028 789 1094 796 1073 777 1097 763 739 720 1109 736 1089 718 1111 705 1055 699 1107 698 1084 681 1110 668 980 661 1108 638 1079 627 1105 608 1049 605 1098 580 1071 576 1092 554 874 608 1101 532 1074 527 1089 507 1045 519 1080 499 1059 495 1073 475 994 502 1072 453 1044 451 1058 431 1012 441 1035 402 1012 405 1021 380 897 477 1009 363 981 365 992 343 954 360 971 316 942 327 948 298 882 370 920 283 895 297 898 268 861 307 871 254 850 270 842 244 756 526 818 234 798 240 796 210 711 263 637 200 626 225 596 212 619 519 575 217 564 245 540 225 548 284 519 238 516 262 492 244 520 348 460 259 460 285 433 273 450 323 415 289 417 316 387 310 487 446 377 325 381 350 356 344 383 391 330 365 342 390 316 389 384 455 294 413 310 437 285 438 324 468 279 454 295 475 262 480 481 577 266 498 286 522 261 523 305 553 247 545 269 563 241 571 355 612 236 602 256 618 228 627 289 640 233 642 250 655 229 669
778 703 392 706 418 725 395 747 451 745 394 760 421 769 396 782 516 780 402 811 426 818 407 832 456 835 413 864 437 864 419 889 635 824 413 910 437 913 427 931 465 926 434 950 454 952 439 974 533 937 456 1003 481 1000 472 1026 517 1009 490 1052 516 1045 509 1072 630 953 523 1084 550 1077 544 1100 583 1074 567 1125 589 1115 589 1142 654 1059 625 1155 643 1142 645 1168 677 1122 667 1175 689 1158 700 1185 768 902 690 1198 731 1187 747 1225 818 1161 881 1232 897 1201 934 1211 899 907 939 1196 947 1172 963 1188 961 1136 986 1184 992 1157 1012 1177 991 1075 1050 1165 1048 1137 1070 1154 1057 1099 1089 1130 1089 1109 1115 1120 1027 974 1126 1095 1130 1072 1152 1081 1128 1036 1170 1060 1165 1039 1186 1041 1124 972 1202 1016 1196 995 1213 996 1185 964 1224 980 1214 960 1239 955 1032 852 1242 945 1224 918 1251 915 1205 887 1262 888 1244 874 1270 866 1159 817 1275 840 1255 820 1282 810 1230 796 1280 804 1261 784 1290 765 914 713 1301 685 1301 685 1301 685 1241 667 1288 652 1264 645 1283 628 1168 637 1275 591 1251 586 1263 569 1216 576 1254 551 1238 546 1249 525 1054 590 1231 500 1220 494 1222 488 1195 489 1214 473 1206 470 1211 457 1149 479 1197 434 1181 432 1179 421 1156 432 1169 406 1157 403 1158 386 1060 471 1137 361 1121 366 1122 347 1100 366 1108 337 1092 340 1092 322 1047 374 1071 311 1056 315 1053 302 1038 323 1041 299 1031 302 1026 285 933 521 989 253 960 264 952 254 884 284 815 220 807 247 779 239 797 515 757 219 747 249 734 231 736 279 711 236 708 256 692 245 711 332 664 250 660 274 642 260 647 308 615 282 616 299 597 290 672 431 568 310 571 332 552 325 573 372 528 343 533 368 507 363 573 434 493 389 504 407 484 408 512 434 475 421 483 439 460 441 657 557 447 463 465 486 436 486 489 526 424 514 441 535 415 542 536 598 407 575 426 591 404 594 452 618 401 611 420 629 389 641
603 623 209 620 226 636 215 648 272 658 205 673 234 683 211 698 344 699 215 731 248 738 220 758 285 758 229 791 256 795 238 817 461 749 255 858 278 858 266 876 307 864 277 892 295 890 288 909 361 870 297 927 317 928 310 948 351 929 328 967 346 962 343 985 454 878 362 1004 383 996 381 1019 414 987 395 1031 411 1022 412 1044 472 972 440 1063 458 1047 462 1069 485 1030 475 1074 494 1059 501 1086 578 786 554 1099 576 1084 584 1109 654 1053 728 1111 730 1082 755 1095 717 796 786 1071 797 1048 812 1065 804 1025 823 1056 827 1038 845 1047 820 975 863 1041 867 1017 886 1027 870 990 897 1018 896 996 916 1007 838 881 938 986 937 964 957 970 938 935 973 953 965 934 986 936 933 883 999 918 991 898 1006 898 982 876 1012 889 1005 871 1027 871 838 754 1043 845 1030 819 1057 816 1009 785 1068 791 1051 772 1076 769 964 721 1088 730 1065 713 1087 707 1036 691 1090 693 1067 679 1096 657 718 625 1088 610 1066 591 1086 576 1030 572 1088 559 1066 548 1081 535 958 544 1077 506 1052 499 1071 486 1012 487 1062 456 1042 451 1054 434 853 499 1035 411 1010 408 1016 398 987 400 1012 381 1000 378 1005 367 941 393 999 340 983 339 986 325 952 339 972 309 960 308 958 293 854 378 930 263 911 267 910 253 887 273 898 235 882 241 879 225 833 289 854 216 842 219 838 205 816 236 820 198 808 208 802 187 733 433 779 142 751 156 738 121 666 183 606 116 587 148 559 131 599 415 533 166 526 192 511 181 521 227 495 181 494 203 474 192 502 277 452 203 452 226 436 216 449 262 419 230 420 250 400 243 477 369 370 268 372 288 355 288 382 323 339 303 347 319 326 322 394 377 316 339 325 357 310 360 337 384 299 370 306 387 286 392 480 490 271 407 290 434 261 434 317 469 254 462 273 481 247 486 369 526 241 515 259 531 240 539 298 559 233 563 257 577 236 598
605 746 218 740 235 755 216 765 273 780 215 789 243 801 224 812 342 816 224 850 245 854 230 874 295 875 234 903 256 908 240 925 453 868 241 952 264 957 251 973 296 963 262 989 277 991 271 1007 352 982 279 1036 302 1035 293 1055 339 1038 307 1079 328 1074 322 1099 443 998 339 1123 361 1117 357 1142 397 1111 382 1158 401 1147 404 1170 458 1097 422 1190 442 1173 442 1201 475 1156 458 1209 481 1196 484 1225 576 946 513 1249 545 1238 550 1267 631 1204 707 1281 718 1246 747 1266 721 953 765 1246 776 1215 796 1233 788 1172 817 1226 824 1199 848 1212 816 1116 871 1203 871 1176 893 1193 874 1136 912 1178 910 1155 935 1165 850 1021 957 1142 952 1117 975 1125 946 1076 991 1104 985 1081 1007 1083 939 1015 1025 1063 1015 1041 1036 1041 998 1010 1046 1026 1033 1008 1059 1004 854 887 1066 973 1046 953 1072 949 1015 911 1079 919 1061 896 1091 891 968 848 1098 860 1081 842 1103 834 1049 817 1106 818 1082 802 1106 784 728 753 1126 733 1101 720 1121 701 1053 705 1116 690 1094 679 1113 660 975 674 1108 638 1086 629 1104 611 1038 618 1099 587 1075 581 1095 558 861 637 1080 531 1056 526 1066 508 1025 523 1066 495 1044 491 1054 473 960 519 1043 439 1013 445 1025 421 974 453 1005 401 982 410 982 384 868 506 963 371 943 379 941 355 904 393 934 339 909 347 906 323 843 408 874 309 855 321 853 301 827 350 839 296 822 310 817 286 743 568 787 272 761 290 751 254 675 318 592 250 589 286 564 274 604 570 521 303 514 320 501 320 510 344 497 322 490 333 476 322 503 406 453 333 452 353 437 341 450 380 421 356 423 373 403 370 483 499 375 388 378 406 361 403 385 444 345 422 348 439 328 440 393 500 312 463 322 479 307 482 334 500 291 502 291 502 291 502 483 621 267 536 283 557 261 562 305 585 253 580 264 595 244 601 354 650 235 629 252 642 229 649 277 667 227 661 243 676 221 690
561 589 215 644 239 657 224 670 275 665 230 682 249 689 235 706 344 687 250 735 266 740 260 753 299 746 268 770 282 777 273 794 448 723 300 844 316 842 318 848 330 845 329 864 329 864 329 864 377 839 341 886 354 885 356 897 373 887 365 904 375 904 376 918 459 828 397 929 408 926 412 932 424 929 424 944 431 945 435 953 471 914 455 972 466 968 471 974 483 961 485 978 490 975 494 990 570 779 548 1028 568 1021 572 1043 641 993 709 1038 717 1017 736 1022 712 775 793 998 798 977 812 987 801 951 825 979 827 962 841 968 813 904 860 953 860 935 876 940 863 912 885 930 884 913 901 915 828 822 913 904 913 888 927 891 912 861 940 877 938 863 956 862 907 811 967 842 963 828 974 824 956 810 979 815 974 805 991 801 822 705 1017 765 1003 747 1022 740 977 709 1028 712 1013 698 1032 688 931 656 1044 663 1028 649 1047 642 992 622 1048 621 1028 606 1051 593 689 581 1045 546 1026 533 1049 513 982 515 1037 476 1021 470 1027 454 921 490 1011 398 1011 398 1011 398 983 398 988 369 988 369 988 369 814 457 973 373 963 366 975 350 936 360 955 318 955 318 955 318 889 354 946 299 946 299 946 299 897 308 920 274 901 278 903 259 812 342 881 234 863 238 867 219 832 248 835 201 835 201 835 201 781 269 812 183 812 183 812 183 766 214 777 153 752 174 736 156 690 416 692 165 688 163 688 129 597 185 511 125 510 160 503 168 547 429 457 174 450 199 424 185 446 237 398 199 398 199 398 199 440 291 365 233 365 233 365 233 379 277 342 259 349 275 330 278 426 372 321 289 320 309 299 303 330 341 273 328 273 328 273 328 343 393 257 368 257 368 257 368 285 408 244 407 244 407 244 407 430 488 233 424 233 424 233 424 243 444 215 451 215 451 215 451 323 528 219 504 226 521 207 527 264 564 197 569 222 583 203 601
597 733 217 771 241 782 224 798 279 794 228 814 247 817 232 836 362 817 234 863 257 866 237 882 312 874 250 913 272 913 257 935 473 858 272 973 296 972 284 989 329 969 290 995 307 996 297 1013 379 974 310 1045 335 1041 328 1063 374 1032 345 1074 365 1070 361 1095 466 986 386 1117 406 1110 407 1127 436 1094 420 1143 439 1133 439 1155 490 1079 462 1162 476 1151 476 1169 503 1130 490 1176 506 1165 509 1187 591 925 538 1202 567 1192 572 1231 651 1156 712 1229 727 1198 749 1213 725 925 799 1178 802 1159 813 1166 803 1128 826 1163 826 1148 845 1157 819 1074 866 1151 867 1128 882 1140 872 1099 898 1128 898 1110 913 1120 846 989 947 1091 944 1069 963 1076 938 1034 980 1059 973 1040 995 1045 932 983 1004 1021 995 1004 1007 1004 983 984 1018 999 1009 983 1031 981 844 866 1041 943 1029 924 1048 923 1005 892 1058 904 1043 886 1066 878 954 830 1073 857 1057 839 1077 833 1027 814 1087 821 1066 805 1089 791 726 740 1111 728 1089 713 1109 699 1047 689 1105 673 1084 663 1102 647 973 658 1095 628 1077 618 1090 599 1032 597 1083 565 1059 563 1077 540 866 614 1080 506 1055 501 1067 481 1020 498 1057 466 1035 468 1045 446 959 494 1030 430 1006 433 1020 407 972 428 998 389 978 392 979 374 871 478 956 346 936 352 934 333 902 360 921 309 899 322 897 298 844 374 871 286 851 300 846 273 817 321 828 267 811 281 804 250 734 550 779 235 749 253 736 222 658 285 579 221 570 249 546 239 599 547 515 265 510 290 495 279 505 324 477 284 477 303 460 292 487 377 434 304 436 326 415 312 430 361 400 330 401 347 379 339 462 475 360 362 364 386 342 380 363 425 317 399 326 424 300 418 372 486 299 445 310 462 290 466 321 489 276 473 288 488 254 490 463 605 263 533 275 548 249 554 298 582 245 573 256 591 234 597 342 645 222 626 241 647 218 654 268 670 213 672 235 685 211 698
557 728 219 708 230 722 219 730 253 743 210 760 227 768 213 788 306 781 219 813 232 821 224 833 272 834 234 860 249 866 242 885 411 833 255 908 266 914 267 922 287 923 269 945 275 946 265 960 330 933 286 983 292 985 285 1003 325 986 312 1014 325 1011 324 1033 411 953 337 1051 355 1048 359 1051 372 1049 359 1088 376 1076 379 1085 421 1041 398 1102 398 1102 398 1102 431 1083 427 1107 438 1103 446 1127 543 882 497 1134 500 1138 504 1174 581 1124 652 1184 654 1159 661 1154 673 898 703 1148 713 1130 727 1141 729 1111 757 1143 757 1126 766 1130 749 1069 783 1128 786 1111 801 1118 794 1081 818 1101 816 1087 831 1087 783 988 852 1086 856 1069 872 1076 860 1040 897 1063 894 1048 908 1047 864 990 932 1026 923 1011 922 1004 911 986 925 985 931 982 950 980 801 869 958 962 953 940 975 940 941 910 982 917 970 900 993 897 900 843 1002 876 993 859 1014 857 978 830 1011 834 998 817 1017 807 681 742 1041 749 1018 732 1037 716 986 716 1036 704 1016 694 1030 679 917 681 1030 651 1003 643 1024 626 967 625 1019 597 989 594 1006 571 811 630 988 547 970 542 977 530 948 536 974 521 959 517 967 502 899 527 957 475 937 475 943 456 904 474 925 439 909 443 912 426 815 515 898 413 878 416 883 397 852 419 868 383 852 389 851 368 801 428 827 350 812 363 805 351 791 377 798 348 787 354 783 336 697 563 752 307 729 315 723 288 649 341 573 279 569 306 546 295 574 559 512 318 512 318 512 318 503 356 491 327 486 342 470 329 488 402 445 344 444 362 428 356 441 384 419 364 418 378 398 368 465 484 385 377 386 397 367 389 383 422 352 403 356 418 337 417 381 473 317 434 327 450 311 450 335 469 304 459 313 471 292 473 456 599 267 507 282 528 257 528 299 560 248 545 265 567 238 571 338 623 221 603 238 621 215 633 262 641 214 639 236 653 211 672
559 699 197 720 220 730 202 745 247 744 198 750 222 761 199 773 330 767 209 820 232 822 219 839 279 834 229 868 252 870 237 891 434 814 246 905 266 908 259 924 296 911 264 936 277 935 272 952 347 918 280 981 303 975 298 997 337 976 311 1014 329 1009 326 1029 432 932 349 1051 372 1042 371 1064 398 1037 386 1078 402 1069 404 1090 453 1019 429 1103 447 1090 450 1112 470 1073 457 1113 475 1102 472 1124 552 876 501 1144 527 1133 533 1163 614 1107 695 1160 698 1134 726 1147 690 881 750 1120 752 1102 765 1108 758 1078 773 1104 777 1094 790 1103 771 1028 817 1094 819 1076 832 1087 824 1046 852 1070 853 1057 865 1065 797 942 884 1047 886 1030 900 1035 881 998 917 1022 913 1004 932 1010 881 945 948 982 941 964 952 964 928 942 961 958 953 942 970 942 810 829 989 920 979 899 998 897 957 864 1009 875 999 857 1018 855 919 799 1035 826 1019 807 1041 807 987 777 1043 788 1027 771 1049 758 695 702 1058 705 1034 686 1063 667 1001 662 1050 616 1050 616 1050 616 936 630 1042 577 1042 577 1042 577 984 568 1023 534 999 540 1012 515 823 589 1006 515 994 504 1008 485 969 494 990 451 990 451 990 451 904 486 959 413 959 413 959 413 920 422 937 385 917 395 915 377 822 476 904 363 889 359 895 338 860 363 860 318 860 318 860 318 801 393 823 304 818 301 817 293 783 334 790 295 775 304 761 290 709 534 734 270 726 267 728 235 643 295 559 223 561 252 557 257 571 528 503 259 496 286 474 271 484 321 440 282 440 282 440 282 474 376 402 303 402 303 402 303 407 343 369 334 369 334 369 334 452 463 359 365 359 377 342 371 361 411 308 387 308 387 308 387 368 468 287 427 287 427 287 427 314 470 270 452 282 473 262 482 440 575 253 487 261 507 236 506 272 535 229 542 229 542 229 542 326 609 207 581 207 581 207 581 259 633 190 639 214 657 197 678
626 747 225 778 247 790 226 806 295 810 233 831 262 843 235 864 353 852 248 878 270 887 257 904 308 907 255 938 276 942 257 961 461 919 281 1030 305 1027 298 1047 341 1027 307 1057 323 1059 315 1076 385 1041 329 1104 356 1098 351 1124 396 1097 370 1142 391 1137 390 1161 477 1064 423 1169 443 1162 445 1178 467 1154 461 1194 475 1185 479 1203 520 1150 511 1220 525 1210 531 1222 552 1193 547 1232 563 1223 572 1239 610 980 634 1246 645 1241 659 1251 718 1191 831 1222 831 1222 831 1222 795 975 865 1165 865 1165 865 1165 874 1135 895 1151 895 1151 895 1151 892 1095 935 1112 935 1112 935 1112 935 1097 952 1101 952 1101 952 1101 919 1021 983 1056 983 1056 983 1056 981 1041 998 1040 998 1040 998 1040 978 1001 1019 1005 1019 1005 1019 1005 1012 992 1029 986 1029 986 1029 986 920 896 1103 934 1089 914 1108 908 1063 885 1106 887 1098 873 1117 867 1030 837 1127 842 1112 827 1133 823 1077 801 1132 809 1121 791 1143 782 750 743 1103 731 1088 715 1104 700 1051 699 1099 678 1080 673 1096 655 989 665 1077 630 1065 621 1071 604 1031 604 1058 582 1046 574 1053 554 883 616 1050 502 1030 500 1035 486 1004 498 1023 476 1011 475 1013 462 962 493 1007 447 992 444 992 431 963 444 978 415 963 416 964 397 876 486 936 380 921 383 918 372 896 389 904 357 889 361 883 345 845 399 860 336 846 341 838 330 827 348 827 320 813 325 803 313 753 541 775 263 745 279 736 249 668 322 597 260 589 287 560 278 602 552 518 297 515 325 497 313 511 358 482 318 480 342 458 330 489 409 436 344 433 368 409 356 432 407 393 379 400 399 376 396 467 500 360 413 365 434 345 434 372 466 330 447 339 468 316 472 380 518 309 489 317 506 299 512 332 530 294 520 304 536 284 541 482 633 275 569 293 588 270 595 324 623 263 620 279 636 261 645 369 679 256 671 272 684 254 695 305 712 248 717 267 729 245 750
589 679 221 681 240 692 227 706 278 710 221 720 245 727 225 744 353 738 228 767 252 775 235 791 298 787 239 815 261 823 242 843 450 788 250 877 272 879 262 898 303 885 267 906 283 908 271 925 357 893 286 957 307 955 299 975 345 953 313 992 336 986 332 1010 442 912 353 1030 370 1027 369 1043 398 1021 381 1065 397 1054 397 1079 455 1010 421 1086 437 1076 440 1096 464 1063 446 1102 466 1091 470 1116 570 866 496 1147 530 1137 538 1168 618 1107 678 1184 699 1153 727 1174 709 868 777 1124 782 1100 796 1110 784 1073 807 1106 810 1088 826 1098 799 1025 842 1093 845 1071 864 1081 851 1040 878 1068 879 1051 899 1059 824 935 920 1045 917 1020 934 1028 917 990 955 1013 948 994 970 1000 911 934 979 981 972 962 987 964 960 936 994 957 985 938 1008 938 834 814 1030 891 1016 868 1041 873 994 841 1045 852 1029 835 1056 830 945 780 1059 804 1042 785 1067 783 1012 762 1067 776 1052 752 1078 740 718 684 1075 674 1075 674 1075 674 1029 649 1064 644 1046 637 1068 625 957 618 1065 600 1045 589 1059 577 1008 570 1057 554 1038 545 1052 527 857 562 1045 484 1027 477 1038 467 1005 475 1031 456 1018 453 1025 437 956 464 1023 417 1000 415 1008 398 969 413 996 380 978 382 980 363 868 441 959 337 937 340 938 326 909 345 927 308 908 313 906 294 855 350 885 277 868 281 860 269 844 299 857 261 841 268 832 251 734 492 789 226 764 235 761 203 681 255 605 192 597 219 579 201 593 488 533 244 526 261 513 253 517 282 501 257 498 272 482 264 499 336 453 278 450 296 434 291 447 323 421 303 418 317 403 318 473 420 376 326 381 342 363 341 383 369 347 354 352 371 333 373 384 422 320 390 328 405 313 408 334 426 307 418 312 427 296 431 467 537 291 475 300 490 283 497 320 520 274 515 283 531 266 538 365 577 255 569 272 584 253 595 294 605 251 609 259 617 249 629
704 892 294 896 318 920 291 937 357 948 292 968 324 977 300 1001 434 984 304 1032 334 1039 312 1058 378 1056 322 1089 353 1093 331 1120 556 1028 344 1141 371 1143 357 1166 400 1153 369 1182 390 1181 379 1204 458 1160 384 1227 412 1221 403 1251 453 1223 429 1273 454 1265 455 1296 564 1166 476 1315 499 1304 499 1333 533 1295 516 1353 544 1337 549 1363 600 1272 573 1375 597 1356 600 1386 627 1338 627 1394 643 1373 657 1405 708 1087 670 1415 710 1394 722 1432 794 1346 873 1419 885 1377 919 1394 846 1075 937 1383 947 1348 972 1371 960 1309 1004 1352 999 1320 1028 1337 976 1236 1054 1319 1050 1288 1079 1303 1051 1251 1094 1275 1087 1253 1115 1258 999 1142 1120 1247 1112 1216 1138 1226 1110 1184 1157 1203 1146 1181 1173 1181 1095 1124 1183 1158 1170 1134 1194 1135 1156 1106 1200 1116 1185 1097 1214 1091 989 1007 1224 1071 1203 1045 1233 1041 1185 1014 1232 1012 1213 998 1238 984 1116 953 1243 954 1219 936 1245 920 1185 914 1247 905 1218 887 1235 859 837 884 1218 856 1195 838 1218 818 1154 818 1216 798 1187 787 1209 767 1073 793 1202 752 1175 743 1198 725 1134 727 1181 689 1154 688 1167 661 958 753 1167 640 1139 636 1153 617 1110 634 1145 609 1122 606 1129 585 1050 631 1123 566 1093 569 1101 540 1054 572 1080 521 1058 528 1057 505 953 628 1043 491 1022 499 1022 477 988 510 1003 456 984 469 979 451 925 533 959 435 936 451 928 423 907 471 915 420 893 434 881 410 825 702 863 394 829 412 816 385 749 451 674 382 669 420 635 405 696 708 606 422 603 450 580 437 597 489 563 445 563 470 542 459 583 546 524 471 522 495 502 483 522 531 485 501 488 522 461 518 562 647 446 536 451 560 428 555 454 597 411 578 417 600 391 598 475 664 383 626 394 643 377 647 409 670 370 662 379 677 356 685 571 775 354 706 369 728 342 732 394 761 338 759 355 777 331 782 464 821 324 810 347 825 323 836 373 851 322 852 342 867 318 888
676 615 303 636 329 651 306 669 367 668 313 682 335 692 315 705 436 693 322 728 345 739 333 754 386 754 342 780 362 784 353 805 540 741 380 855 395 854 393 867 422 857 398 877 410 880 403 894 468 859 415 913 431 912 429 929 463 909 444 938 460 935 456 954 551 858 476 970 492 966 494 981 517 962 503 991 518 988 520 1002 560 952 542 1019 554 1012 563 1024 575 994 569 1028 582 1021 592 1036 672 775 626 1078 657 1068 665 1094 732 1044 808 1104 813 1075 840 1086 812 772 870 1074 881 1050 897 1060 886 1012 912 1059 915 1036 933 1049 904 958 959 1039 961 1013 982 1022 963 978 993 1009 993 990 1016 998 932 870 1028 979 1032 958 1048 964 1029 922 1068 944 1062 923 1085 920 1021 859 1099 904 1091 882 1106 879 1077 853 1116 866 1108 851 1128 843 937 744 1139 819 1125 792 1154 785 1102 758 1165 764 1143 745 1171 731 1045 697 1180 712 1160 695 1182 688 1121 665 1183 664 1169 649 1186 638 808 613 1180 588 1158 576 1173 558 1107 556 1168 538 1148 526 1167 513 1036 523 1154 490 1140 481 1153 466 1091 467 1145 434 1126 431 1135 414 934 476 1120 368 1104 362 1112 350 1077 361 1103 336 1087 335 1089 320 1019 361 1078 299 1062 300 1066 282 1026 307 1051 270 1038 270 1037 253 931 355 1011 229 996 235 990 219 964 247 976 203 962 212 956 193 913 262 942 183 929 191 924 176 901 209 915 166 896 175 893 154 810 421 840 134 818 144 806 124 739 182 669 120 654 144 632 132 670 421 546 168 545 191 528 185 544 223 518 192 518 209 499 205 540 273 488 215 487 229 469 225 490 262 453 238 459 254 438 252 488 318 429 272 429 287 414 287 437 320 398 306 405 320 387 320 446 371 374 338 387 355 371 358 394 375 362 369 367 384 348 386 541 484 342 428 355 444 335 451 381 473 331 477 344 493 326 499 437 527 324 511 337 526 316 532 368 557 308 556 326 570 299 584
764 686 399 793 422 801 410 819 456 805 415 831 433 833 418 852 529 821 436 875 455 880 443 897 494 888 460 921 480 921 469 944 645 848 481 984 500 986 492 1002 521 989 502 1012 518 1009 515 1029 573 984 526 1051 547 1045 545 1065 578 1041 562 1077 582 1071 580 1092 668 980 598 1104 625 1095 625 1119 653 1090 643 1132 663 1123 667 1143 707 1066 686 1149 707 1132 710 1155 733 1119 725 1160 743 1142 759 1167 790 897 808 1156 830 1141 840 1165 901 1104 975 1120 981 1115 1009 1126 934 866 1059 1112 1060 1086 1080 1090 1061 1059 1082 1088 1087 1067 1108 1075 1065 1007 1127 1060 1126 1039 1144 1042 1126 1010 1153 1025 1152 1009 1169 1008 1064 904 1185 992 1181 971 1200 972 1176 939 1216 953 1206 935 1228 934 1159 884 1234 906 1224 888 1238 884 1209 868 1239 871 1231 857 1250 852 1037 774 1267 818 1245 797 1269 787 1214 769 1274 761 1251 744 1277 729 1146 718 1277 708 1253 693 1273 679 1220 674 1278 671 1253 656 1278 638 893 668 1249 604 1223 589 1240 571 1181 579 1236 550 1211 546 1226 525 1132 552 1220 514 1198 511 1212 495 1153 499 1202 466 1182 464 1194 443 1014 528 1166 398 1147 398 1147 382 1118 403 1133 371 1129 368 1127 357 1068 411 1125 353 1107 353 1110 336 1070 359 1093 310 1073 316 1072 295 985 404 1045 276 1028 286 1025 269 1001 300 1009 256 994 264 986 248 946 323 981 241 964 249 961 234 936 267 947 222 931 234 920 209 864 487 846 185 825 203 805 171 749 260 658 205 657 241 627 239 722 505 577 270 583 292 562 288 590 330 551 305 555 322 535 319 591 385 524 336 528 352 508 349 538 388 499 370 503 386 483 388 591 470 476 405 479 419 461 421 494 455 450 445 460 460 439 464 511 505 439 489 439 496 432 502 459 518 423 515 435 528 417 535 615 589 410 577 428 592 410 601 462 612 415 620 429 631 413 644 513 649 416 652 426 662 408 668 462 689 408 698 425 709 407 724
682 742 300 727 320 748 297 763 360 770 301 781 325 800 300 819 421 813 306 838 331 850 312 869 369 870 320 894 345 903 326 926 533 869 334 961 360 968 347 987 390 978 355 1003 377 1003 365 1028 445 990 372 1042 402 1043 391 1068 439 1050 409 1085 434 1084 429 1111 537 1008 442 1119 467 1116 463 1139 503 1110 485 1160 508 1149 513 1174 564 1095 525 1187 551 1176 554 1201 589 1152 582 1213 605 1195 609 1220 680 951 611 1244 648 1231 662 1269 735 1199 826 1274 825 1237 861 1256 828 945 869 1220 876 1190 900 1209 896 1158 923 1194 927 1177 948 1184 923 1104 962 1168 966 1150 986 1157 980 1121 1002 1138 1004 1122 1026 1128 953 1013 1044 1118 1044 1096 1062 1099 1044 1064 1076 1083 1077 1066 1099 1064 1044 1007 1111 1048 1106 1030 1129 1028 1098 998 1136 1011 1130 992 1149 987 980 890 1166 965 1151 934 1179 923 1127 898 1184 900 1171 881 1198 865 1073 834 1205 847 1184 827 1211 814 1151 796 1210 797 1190 778 1213 757 825 744 1214 740 1196 722 1212 705 1150 700 1210 680 1185 671 1206 649 1069 669 1199 652 1176 636 1194 618 1136 612 1190 586 1164 578 1178 551 966 623 1179 523 1155 517 1164 502 1123 513 1156 486 1140 485 1143 469 1068 506 1145 447 1118 444 1129 419 1077 443 1108 404 1085 403 1086 383 976 489 1067 359 1047 364 1046 346 1007 377 1026 321 1001 335 998 309 946 391 977 296 956 306 955 284 925 331 925 275 906 290 899 267 844 538 886 242 858 250 845 219 773 279 702 213 695 244 660 231 688 532 644 251 633 274 614 261 620 322 589 273 582 296 560 289 595 382 543 291 537 316 511 307 533 359 491 323 494 346 469 344 557 472 454 355 457 379 435 378 460 420 411 395 420 419 394 418 465 480 389 434 396 452 375 452 406 484 363 470 376 489 350 495 559 607 343 528 360 547 336 552 387 585 326 585 343 601 321 611 440 643 312 626 330 643 306 651 366 675 303 671 323 688 296 705
689 711 302 723 332 739 304 752 372 757 309 774 339 783 311 798 440 794 321 833 346 840 327 859 394 852 338 882 362 891 346 910 548 845 372 955 392 958 389 971 418 960 394 979 407 981 403 996 465 962 411 1017 429 1018 428 1037 462 1014 446 1048 463 1044 462 1065 557 963 482 1078 497 1075 500 1091 524 1071 511 1102 525 1100 528 1116 576 1056 550 1127 567 1120 572 1134 591 1106 584 1136 597 1130 605 1148 682 910 637 1157 663 1147 671 1173 742 1121 812 1177 820 1157 848 1167 815 906 889 1176 894 1151 908 1160 898 1123 926 1161 928 1144 945 1150 918 1067 970 1135 970 1115 990 1126 970 1078 1003 1106 1003 1090 1023 1095 945 971 1042 1081 1043 1061 1059 1066 1036 1028 1078 1055 1073 1032 1096 1032 1030 971 1106 1011 1095 993 1108 992 1083 969 1118 982 1113 965 1136 962 955 850 1148 925 1137 901 1158 896 1111 861 1169 870 1154 852 1179 847 1060 800 1185 811 1166 794 1191 787 1137 771 1196 774 1170 756 1201 739 814 707 1210 709 1189 686 1214 672 1148 661 1209 643 1186 632 1206 611 1068 624 1197 590 1172 582 1188 564 1131 565 1185 535 1162 530 1175 509 955 576 1153 481 1134 474 1140 462 1103 468 1128 443 1116 438 1120 425 1053 458 1108 403 1090 402 1098 384 1060 401 1077 368 1062 370 1059 353 959 444 1030 329 1016 328 1013 317 986 340 998 303 984 305 980 288 934 353 954 277 941 281 934 268 915 300 920 261 908 267 899 250 825 496 877 241 851 245 844 223 769 271 695 221 692 237 677 223 687 488 640 203 629 230 609 215 618 266 591 220 586 243 564 232 595 327 544 240 539 266 513 252 533 308 491 270 491 293 467 286 560 428 450 305 451 329 427 323 459 370 403 337 414 365 388 366 459 437 376 385 386 407 364 408 403 441 352 425 365 444 336 448 550 561 323 495 346 516 320 526 385 554 318 551 335 571 311 581 437 613 296 600 322 621 295 632 360 649 288 651 315 667 290 690
738 668 356 651 356 651 356 651 409 681 358 688 379 697 353 714 473 723 360 749 380 757 363 771 413 774 367 791 391 796 372 817 583 783 378 863 400 865 390 883 425 876 396 894 414 896 401 914 476 891 408 943 433 941 422 963 464 947 439 982 457 979 452 1000 569 912 471 1019 491 1012 487 1031 518 1011 496 1049 518 1042 513 1064 579 1004 541 1084 558 1075 559 1095 590 1056 574 1102 593 1093 596 1117 706 853 633 1150 667 1142 677 1173 750 1121 813 1194 821 1160 854 1181 851 876 916 1152 921 1128 940 1141 930 1099 955 1135 958 1113 975 1125 947 1045 997 1117 998 1093 1017 1103 1004 1059 1034 1086 1031 1066 1051 1075 969 947 1070 1065 1069 1040 1085 1048 1067 1010 1105 1030 1100 1010 1120 1014 1066 948 1133 992 1127 972 1144 976 1119 948 1155 959 1144 943 1168 941 979 820 1182 888 1167 866 1190 864 1146 836 1197 838 1183 825 1204 817 1099 777 1213 783 1194 768 1217 760 1169 747 1232 726 1232 726 1232 726 856 680 1186 700 1168 675 1197 660 1143 659 1197 643 1170 632 1192 614 1095 612 1184 582 1164 574 1182 556 1138 557 1177 536 1153 528 1166 503 989 560 1163 493 1142 489 1151 476 1122 479 1144 466 1134 459 1140 447 1083 458 1124 413 1108 411 1110 394 1079 409 1098 380 1082 380 1082 361 995 439 1064 344 1049 345 1047 336 1028 348 1037 323 1024 325 1021 311 983 354 1003 293 991 295 988 284 970 305 980 277 964 285 958 263 875 491 887 239 857 246 839 224 780 271 688 225 695 252 660 252 733 489 626 268 626 268 626 268 625 297 596 289 596 289 596 289 620 344 573 303 573 316 558 311 572 339 543 322 548 336 527 339 606 428 515 355 521 369 502 369 522 392 490 381 496 397 478 398 522 441 462 431 462 431 462 431 478 454 452 455 452 455 452 455 627 540 446 468 460 494 436 498 475 523 433 518 451 535 427 543 510 573 420 569 436 582 416 592 461 602 412 603 439 619 413 638
743 693 356 638 377 663 346 675 409 693 350 707 375 719 345 735 468 743 347 759 368 770 345 786 406 796 351 821 372 829 353 844 580 813 364 878 383 884 369 901 409 901 377 925 395 928 387 945 462 919 389 965 411 970 398 988 449 979 423 1018 444 1017 434 1038 557 946 454 1060 474 1059 467 1077 510 1055 486 1103 512 1094 510 1118 578 1051 534 1135 557 1126 552 1151 596 1113 586 1163 605 1147 612 1174 709 900 604 1195 640 1183 647 1216 737 1157 804 1239 815 1211 844 1236 847 916 862 1211 872 1189 891 1208 891 1157 913 1206 921 1181 941 1197 929 1099 970 1188 975 1161 999 1180 993 1125 1029 1157 1025 1135 1050 1145 975 999 1084 1124 1080 1097 1102 1105 1083 1061 1130 1080 1124 1057 1147 1058 1081 996 1155 1041 1145 1020 1169 1023 1135 987 1180 999 1162 979 1193 977 986 868 1205 952 1191 929 1212 925 1171 893 1226 893 1207 877 1232 868 1120 827 1244 838 1221 819 1248 811 1190 786 1251 783 1226 765 1247 744 862 712 1247 732 1226 712 1256 700 1194 687 1253 680 1229 667 1254 654 1122 646 1250 621 1226 612 1245 599 1182 593 1244 562 1213 556 1231 535 1012 589 1213 499 1196 493 1202 482 1168 487 1193 467 1181 462 1187 448 1116 476 1180 423 1160 423 1164 406 1132 421 1152 388 1136 388 1137 373 1028 464 1116 353 1101 352 1099 339 1076 355 1088 323 1073 324 1071 310 1020 365 1051 296 1036 299 1033 287 1011 307 1018 276 1006 283 1000 264 902 504 972 234 947 240 945 209 860 261 789 191 786 220 755 205 756 508 722 205 711 228 691 214 699 259 674 217 670 237 653 227 670 319 627 232 623 255 605 244 614 294 578 257 581 277 559 271 635 417 539 286 541 307 521 304 542 343 497 316 506 336 482 332 540 405 470 354 476 370 459 370 486 400 447 379 454 398 431 399 623 543 414 432 432 455 405 455 460 502 390 491 410 510 376 517 507 571 373 542 393 560 367 567 426 592 359 582 380 603 350 618
661 798 255 763 280 784 257 804 315 809 257 822 278 833 259 848 397 848 256 865 277 877 254 890 318 901 260 929 284 937 262 963 517 908 269 996 293 1005 279 1024 327 1013 287 1039 307 1042 298 1062 389 1027 300 1080 327 1082 314 1106 364 1090 330 1124 354 1124 346 1150 486 1044 367 1178 389 1172 386 1197 426 1167 401 1219 426 1210 429 1238 499 1153 450 1252 477 1238 478 1269 512 1220 491 1277 518 1263 534 1296 631 1013 550 1317 581 1302 588 1331 671 1273 748 1347 755 1317 787 1332 769 1019 802 1323 818 1293 841 1312 831 1252 861 1309 870 1280 891 1299 867 1194 923 1288 926 1261 951 1274 933 1214 966 1255 970 1232 996 1244 904 1089 1012 1224 1013 1195 1033 1204 1010 1159 1049 1191 1046 1163 1076 1166 1001 1088 1085 1142 1081 1120 1102 1120 1066 1087 1110 1110 1099 1089 1128 1086 916 956 1141 1052 1124 1025 1151 1026 1098 988 1162 990 1142 972 1170 964 1037 919 1174 947 1154 927 1180 921 1123 893 1187 895 1162 879 1190 860 790 809 1195 809 1168 793 1186 777 1132 777 1194 775 1167 761 1191 743 1055 741 1182 699 1156 695 1176 675 1116 682 1170 655 1143 653 1166 626 934 690 1141 585 1122 586 1120 580 1094 580 1124 558 1111 556 1120 537 1039 572 1108 520 1091 518 1097 498 1053 516 1079 480 1060 486 1066 461 945 562 1043 444 1026 447 1026 429 994 457 1011 416 996 423 995 398 935 465 973 389 958 395 953 384 932 409 949 381 932 383 929 363 818 605 893 326 861 337 856 305 778 360 704 280 696 313 667 299 678 593 631 314 623 339 604 318 613 366 594 321 588 345 571 331 592 424 549 334 545 359 526 346 539 395 509 355 509 377 488 365 565 519 465 385 465 410 443 397 465 450 419 418 425 440 402 434 470 512 394 453 399 475 380 474 406 500 372 485 379 498 358 496 543 644 323 536 343 564 312 565 367 605 302 585 317 606 291 610 421 676 273 652 300 669 274 686 331 693 270 683 291 702 256 719
592 716 212 638 231 665 205 677 269 693 202 694 225 710 199 722 341 741 199 759 222 768 203 783 263 789 202 809 227 816 203 836 426 809 213 876 235 879 225 899 265 886 229 905 244 908 232 926 312 903 230 949 256 951 243 972 291 960 258 995 281 993 270 1014 408 931 286 1049 310 1045 306 1067 345 1038 313 1082 339 1075 333 1102 406 1035 350 1118 375 1108 373 1133 408 1097 386 1144 408 1134 408 1161 540 922 429 1195 464 1183 476 1220 553 1165 614 1249 628 1219 651 1242 674 939 693 1226 705 1201 720 1218 719 1166 738 1217 746 1193 762 1206 749 1110 793 1203 796 1180 817 1193 805 1142 824 1184 832 1161 854 1177 794 1027 878 1161 876 1135 898 1146 876 1096 919 1134 916 1108 942 1116 884 1034 948 1099 946 1077 965 1080 937 1046 971 1072 969 1051 994 1052 821 902 1010 1021 996 993 1024 996 979 952 1034 969 1021 947 1048 946 936 877 1058 919 1043 894 1069 891 1017 862 1077 869 1056 851 1076 838 724 744 1095 827 1078 798 1106 784 1047 768 1111 757 1087 745 1110 728 980 721 1105 704 1084 692 1106 680 1048 672 1105 653 1081 640 1103 618 877 649 1110 600 1084 592 1096 571 1054 581 1093 558 1073 553 1085 534 996 559 1078 507 1058 504 1068 486 1020 497 1053 461 1030 463 1037 447 913 520 1040 438 1017 434 1024 412 980 434 1011 389 988 395 995 368 914 429 976 343 949 353 954 325 910 362 938 312 910 321 911 291 770 551 906 261 865 261 868 225 770 275 709 180 696 214 659 201 642 514 651 219 632 244 618 221 609 283 595 224 581 253 564 229 572 341 534 239 528 263 510 245 511 305 480 260 480 284 454 268 523 428 443 280 440 305 416 295 434 348 392 312 395 343 367 337 424 415 354 347 358 372 333 364 363 409 314 382 324 405 296 405 489 554 291 414 298 447 268 439 314 493 250 475 266 498 238 499 356 570 221 525 244 549 210 549 274 588 201 581 226 604 198 626
640 716 290 775 290 775 290 775 321 786 294 806 294 806 294 806 424 808 320 856 342 858 330 876 382 864 334 891 358 893 341 914 539 842 372 988 372 988 372 988 403 982 395 1014 395 1014 395 1014 459 972 406 1030 426 1025 420 1047 457 1020 435 1058 451 1051 451 1072 547 970 478 1089 495 1082 494 1099 519 1075 506 1113 524 1104 525 1124 567 1059 545 1136 557 1121 563 1121 581 1108 587 1153 587 1153 587 1153 665 915 639 1187 667 1168 681 1199 747 1125 819 1181 829 1152 857 1165 808 907 888 1151 889 1128 896 1131 893 1101 906 1135 914 1118 929 1129 902 1047 948 1117 951 1098 965 1106 952 1064 982 1093 982 1075 996 1081 930 963 1030 1054 1026 1035 1041 1037 1020 1005 1056 1024 1053 1008 1068 1009 1012 955 1080 990 1075 975 1085 973 1065 955 1090 964 1088 954 1104 954 919 836 1124 908 1113 885 1135 884 1085 852 1141 865 1127 845 1148 843 1039 793 1162 809 1142 790 1162 779 1110 767 1162 774 1148 758 1177 744 799 710 1201 701 1172 674 1197 652 1132 650 1196 641 1169 626 1194 608 1051 612 1188 578 1157 566 1181 545 1110 549 1170 520 1141 510 1163 488 934 565 1149 451 1121 447 1131 428 1090 443 1125 412 1105 411 1116 390 1025 441 1109 378 1078 376 1091 344 1040 371 1071 328 1044 335 1048 307 933 423 1013 276 989 286 987 261 950 303 969 243 945 260 943 231 889 329 917 225 895 242 886 216 863 269 872 210 849 229 846 204 807 482 823 203 788 214 775 179 702 254 621 199 615 232 579 223 644 494 575 241 564 269 543 259 554 300 533 263 530 284 509 273 541 354 489 282 487 306 464 295 481 337 448 311 454 333 427 326 511 444 392 353 401 378 377 374 409 406 358 393 372 412 350 415 421 466 338 433 350 451 334 454 364 476 328 464 340 480 309 488 527 584 303 520 319 540 295 544 353 577 289 577 307 594 282 602 415 633 271 637 297 655 273 667 334 677 271 688 296 701 271 723
568 693 197 735 197 735 197 735 224 752 205 775 205 775 205 775 335 773 220 796 236 809 223 820 286 821 231 847 246 851 235 873 433 818 273 927 284 929 282 936 303 932 290 952 300 950 295 964 351 930 301 980 314 981 311 990 342 985 326 1014 340 1011 340 1026 439 942 367 1059 382 1056 382 1070 406 1047 396 1084 408 1079 414 1093 454 1034 433 1105 444 1098 448 1110 466 1085 463 1122 473 1113 480 1126 560 884 518 1162 548 1153 560 1183 629 1123 701 1185 712 1151 739 1165 704 888 772 1150 775 1130 786 1143 778 1093 802 1133 807 1117 820 1126 796 1039 846 1117 847 1099 867 1110 850 1057 885 1093 884 1074 901 1083 822 944 934 1044 929 1022 945 1028 916 989 960 1012 955 994 973 998 908 933 984 974 978 956 991 957 961 931 1000 943 994 931 1008 927 817 818 1029 883 1017 867 1040 865 980 832 1047 840 1035 826 1052 820 929 776 1058 781 1058 781 1058 781 1017 756 1072 750 1072 750 1072 750 707 694 1054 679 1032 662 1053 649 1004 643 1051 641 1031 630 1052 612 933 607 1054 586 1028 575 1056 555 987 553 1049 533 1018 523 1040 498 841 539 992 411 992 411 992 411 958 412 967 379 967 379 968 380 912 416 955 365 938 363 937 351 914 368 930 343 914 347 913 329 833 412 889 303 868 310 866 296 850 316 857 287 840 296 835 275 803 336 811 266 795 277 788 258 778 286 781 260 767 270 758 252 705 495 751 247 725 262 719 240 645 289 560 228 561 255 534 238 555 485 497 243 492 266 478 253 483 280 465 255 468 269 447 262 463 331 428 271 425 290 409 282 418 315 392 288 394 310 380 302 433 418 337 335 340 352 327 348 339 373 314 358 318 371 301 368 344 415 288 385 288 385 288 385 300 415 281 408 280 418 262 419 428 545 225 487 245 516 214 523 276 554 210 547 233 568 208 578 327 606 204 621 229 632 209 649 263 655 206 664 228 674 208 697
671 647 323 666 348 685 325 699 380 700 327 719 348 726 335 746 440 730 338 753 359 762 342 779 389 773 339 796 367 802 346 820 553 774 370 860 395 865 382 882 421 869 391 889 410 890 403 909 472 867 409 918 428 920 422 938 464 921 432 956 454 955 455 976 554 884 476 996 497 993 493 1015 525 983 507 1024 527 1018 527 1036 573 971 539 1041 553 1037 555 1052 585 1016 566 1071 591 1053 600 1081 677 827 655 1090 661 1089 678 1132 738 1061 809 1124 816 1099 820 1091 824 824 895 1083 898 1061 920 1073 900 1023 928 1060 932 1040 951 1049 912 972 958 1043 962 1022 985 1031 964 983 993 1015 994 994 1013 995 937 883 1035 977 1035 953 1058 956 1023 918 1069 942 1062 924 1087 921 1016 868 1084 915 1081 897 1096 895 1066 867 1104 887 1094 865 1122 862 937 766 1134 830 1112 803 1140 790 1083 773 1144 778 1127 762 1150 749 1041 722 1151 740 1136 719 1158 707 1098 688 1161 691 1137 670 1157 645 815 642 1151 628 1129 613 1149 602 1095 598 1146 596 1124 582 1145 570 1040 568 1136 535 1117 528 1134 513 1083 512 1123 486 1102 481 1113 462 926 521 1099 426 1078 423 1085 406 1054 416 1079 396 1064 393 1066 375 1013 408 1067 360 1047 358 1050 342 1017 357 1031 323 1018 327 1018 310 927 396 990 289 973 295 971 283 954 298 957 268 945 272 939 261 902 313 920 249 909 256 900 243 889 269 892 239 882 245 871 229 812 459 851 187 826 205 816 178 747 227 677 175 673 198 648 189 669 458 608 221 600 241 584 230 592 266 573 233 570 249 554 243 577 315 537 248 533 268 518 257 526 296 502 275 501 291 482 284 551 394 453 302 459 323 438 322 457 351 417 336 428 358 406 357 466 409 396 375 407 391 391 395 413 411 389 401 395 413 377 414 552 521 355 464 368 484 346 485 392 512 341 510 359 526 333 533 429 567 328 567 350 582 330 595 374 598 326 588 345 609 314 619
661 732 309 700 325 713 317 720 363 735 306 741 325 750 306 760 426 774 308 782 325 791 309 805 366 816 304 831 330 839 312 854 518 841 322 917 340 921 335 930 370 924 337 947 350 948 343 965 423 935 345 980 368 982 355 1000 404 984 369 1020 390 1019 378 1039 504 959 409 1078 425 1072 423 1089 461 1064 440 1112 460 1101 458 1121 514 1051 469 1128 485 1125 484 1143 517 1106 495 1144 514 1141 513 1163 629 924 546 1182 581 1173 584 1213 670 1152 731 1233 748 1202 776 1218 767 943 825 1200 828 1178 846 1190 838 1152 856 1186 858 1171 875 1179 852 1108 889 1169 893 1157 910 1163 902 1126 924 1154 922 1138 939 1142 885 1025 960 1128 963 1110 979 1117 962 1078 996 1105 992 1087 1013 1092 968 1033 1026 1079 1028 1079 1028 1079 1017 1041 1041 1057 1035 1043 1058 1044 898 897 1083 998 1074 977 1099 976 1055 942 1108 955 1097 936 1116 932 1015 879 1136 908 1136 908 1136 908 1095 869 1155 867 1155 867 1155 867 789 755 1189 769 1163 753 1185 740 1133 739 1185 732 1161 718 1184 703 1064 698 1177 666 1155 660 1174 645 1114 644 1168 626 1145 619 1165 602 939 643 1142 544 1124 538 1127 531 1105 536 1124 508 1122 508 1122 508 1055 527 1107 487 1092 481 1096 468 1068 479 1088 452 1074 454 1076 437 965 518 1067 426 1046 426 1044 409 1021 423 1037 401 1023 398 1019 387 968 431 1009 366 991 371 990 357 966 380 982 355 969 355 968 335 837 558 931 310 903 313 899 283 825 330 765 264 753 281 734 265 701 545 660 253 654 278 638 268 646 304 633 268 626 284 610 273 629 354 592 278 588 298 571 286 578 330 554 299 551 313 533 303 589 440 506 313 506 335 489 329 505 366 468 338 473 356 453 352 498 420 436 369 439 380 429 377 441 400 418 382 424 396 398 395 570 572 358 465 377 486 351 490 397 523 334 506 353 525 325 530 437 590 314 553 331 573 305 580 361 608 294 595 314 617 283 626
589 634 222 602 240 615 228 627 280 632 222 639 244 649 222 664 351 672 221 685 246 697 228 711 290 715 228 734 249 743 229 762 446 733 235 805 257 809 245 826 286 816 248 834 265 839 253 856 338 830 262 884 285 883 275 903 322 885 287 920 309 918 302 940 423 857 321 968 342 963 340 980 369 959 349 1003 366 995 365 1017 428 952 384 1023 402 1017 405 1039 429 1006 408 1044 428 1033 431 1060 554 809 458 1095 492 1087 501 1122 584 1066 633 1148 659 1118 686 1142 696 842 743 1095 751 1073 762 1083 755 1046 775 1081 779 1063 794 1074 773 1000 810 1075 814 1049 831 1061 822 1020 847 1052 846 1033 871 1044 803 910 892 1033 889 1005 910 1017 890 975 927 1004 922 983 945 992 889 919 953 972 947 955 962 957 939 928 970 951 965 931 989 933 830 794 1014 885 1003 860 1029 864 980 828 1034 847 1020 827 1047 825 938 769 1048 802 1034 781 1061 781 1007 753 1062 778 1048 747 1076 738 720 650 1077 674 1077 674 1077 674 1028 644 1070 643 1052 634 1072 626 962 607 1074 599 1055 586 1072 575 1021 564 1075 555 1052 543 1068 527 870 542 1065 480 1049 472 1057 460 1026 464 1052 450 1040 445 1046 431 977 451 1051 412 1030 408 1037 391 997 401 1025 374 1010 372 1015 353 895 423 992 324 970 323 970 308 940 326 965 289 941 295 942 272 885 329 923 257 905 262 899 246 882 279 897 241 879 247 874 227 757 471 837 197 808 203 804 171 721 219 650 142 642 172 621 146 605 451 573 195 564 212 553 202 553 233 539 203 536 219 522 207 531 280 494 221 488 238 472 231 482 263 457 242 456 255 439 251 498 361 408 256 412 277 391 274 411 303 378 288 381 303 363 304 409 356 349 318 356 334 338 335 360 355 334 345 339 357 320 358 489 484 305 402 317 421 298 426 337 453 289 442 297 459 278 466 374 513 265 492 284 510 264 520 307 535 259 532 270 541 255 554
604 754 202 705 221 732 193 743 256 765 187 772 219 784 189 806 327 812 190 838 218 850 194 865 256 869 199 895 232 904 205 928 456 867 210 953 239 958 226 979 269 972 229 997 252 1000 237 1022 324 986 241 1037 267 1041 254 1068 312 1046 278 1092 305 1085 299 1121 429 1011 317 1148 346 1140 344 1168 379 1137 355 1190 384 1179 388 1206 452 1121 410 1220 435 1203 435 1234 468 1190 458 1247 478 1224 490 1261 581 965 496 1272 540 1257 547 1296 631 1221 699 1305 714 1266 749 1282 717 964 765 1281 784 1246 800 1270 800 1207 835 1257 836 1226 864 1244 828 1139 894 1234 891 1206 916 1218 899 1163 937 1201 937 1175 958 1186 863 1044 973 1166 970 1140 993 1150 969 1105 1012 1130 1006 1108 1031 1111 964 1042 1042 1090 1034 1066 1058 1069 1026 1036 1066 1055 1054 1030 1083 1031 854 905 1097 1010 1082 981 1108 985 1066 951 1114 955 1098 937 1125 928 1004 880 1135 900 1111 879 1136 865 1083 850 1142 847 1118 827 1143 804 739 769 1124 798 1103 772 1132 759 1066 747 1128 738 1104 723 1126 708 994 711 1125 692 1098 678 1125 664 1058 657 1115 627 1088 623 1103 598 882 654 1103 569 1080 563 1090 546 1048 555 1086 535 1067 530 1074 512 989 549 1076 494 1046 494 1055 468 1008 488 1039 443 1016 449 1019 423 896 525 1003 400 981 406 982 387 946 412 969 363 947 372 944 353 883 427 928 336 905 346 901 322 872 366 891 311 867 325 859 301 768 568 840 281 802 291 797 263 719 321 652 245 641 280 611 259 622 562 578 268 571 299 548 284 558 334 532 291 531 314 510 302 537 393 492 304 488 331 468 319 480 365 449 332 449 352 424 343 499 491 394 363 403 389 380 382 405 431 355 399 364 422 338 418 404 491 328 444 334 460 317 462 344 487 306 472 316 489 291 498 497 621 284 521 297 546 269 547 319 584 262 573 275 591 252 594 373 647 242 617 261 637 239 646 287 668 226 657 254 677 219 695
561 513 159 584 188 597 168 617 237 608 177 637 204 643 185 658 318 628 201 684 222 688 212 703 271 696 223 733 242 736 231 755 431 659 243 786 266 785 258 802 300 787 269 816 288 816 280 837 358 788 296 855 319 851 313 871 355 842 329 885 348 881 346 903 452 783 389 926 407 915 408 935 430 907 420 949 440 934 443 956 490 872 474 965 490 952 496 973 515 927 511 979 529 961 540 989 570 701 551 994 580 980 592 1011 655 937 738 997 741 968 766 984 708 697 788 974 793 947 814 959 799 907 827 951 830 929 847 942 820 846 889 925 888 900 907 907 882 864 915 893 916 875 938 879 838 747 962 856 956 834 979 838 950 795 997 819 990 797 1013 802 935 733 1026 767 1018 751 1036 747 996 725 1044 737 1029 721 1054 716 834 621 1054 677 1036 658 1060 651 1002 623 1063 626 1046 608 1070 596 940 567 1082 577 1061 563 1083 556 1017 531 1086 525 1065 513 1085 497 687 499 1056 438 1029 424 1051 405 987 413 1039 393 1016 387 1027 368 913 396 1024 346 1005 342 1017 326 954 332 1002 294 982 292 994 271 804 363 974 241 954 241 961 223 928 239 952 211 937 215 937 200 876 242 923 179 908 181 912 162 875 191 894 150 874 154 871 137 785 249 852 117 833 125 829 108 804 141 816 93 800 105 792 88 752 164 768 77 753 90 744 72 728 110 732 63 718 80 707 57 670 318 680 54 657 71 648 43 583 109 505 64 505 89 475 80 541 332 458 85 452 111 435 93 445 141 420 102 418 123 398 116 431 189 384 130 385 148 364 141 382 176 355 154 354 168 335 165 415 280 315 186 319 205 299 200 323 237 285 219 293 237 272 235 331 287 258 260 265 271 256 275 282 292 250 283 258 296 237 300 427 402 216 341 241 358 209 364 269 396 202 397 223 408 202 417 322 450 196 439 223 456 193 464 249 480 184 485 212 500 184 518
617 561 256 584 279 599 259 618 319 614 268 630 290 639 275 657 395 637 276 677 295 684 281 698 342 696 288 724 311 730 292 747 500 674 311 769 331 773 323 788 358 777 328 796 343 800 334 814 410 783 350 838 370 839 367 860 405 835 377 875 396 870 393 890 501 785 421 913 437 907 439 923 470 892 450 932 467 927 472 947 521 878 503 964 521 947 525 970 547 922 531 974 551 959 555 982 609 736 570 1006 598 985 617 1022 676 954 738 1015 754 986 784 999 731 734 785 985 793 966 808 980 800 927 824 970 829 950 845 963 820 878 871 950 874 931 892 941 873 900 903 931 905 912 922 919 844 790 943 893 942 876 961 880 936 842 974 865 971 849 985 849 926 789 998 828 995 812 1013 809 982 787 1013 804 1008 789 1029 788 847 679 1040 758 1029 741 1052 737 1002 704 1058 711 1045 695 1066 692 950 644 1070 666 1059 651 1078 644 1024 621 1087 616 1068 604 1086 590 735 565 1087 531 1066 520 1082 506 1025 512 1076 492 1052 489 1068 472 959 485 1055 438 1039 434 1051 419 996 428 1045 393 1028 393 1034 376 851 445 1021 339 1006 339 1011 325 979 339 1001 319 993 317 997 301 935 336 986 281 967 285 968 269 935 289 954 255 937 258 940 245 853 325 905 221 894 224 894 210 868 233 876 201 865 204 862 194 824 249 841 185 829 190 826 176 805 206 815 169 801 181 794 164 737 387 775 158 759 163 755 136 680 196 607 133 598 161 577 153 616 388 561 158 556 176 543 167 549 204 531 171 527 187 513 180 531 244 491 186 489 205 475 200 486 235 465 211 463 222 448 219 503 327 418 240 418 253 405 250 427 284 391 260 394 278 379 276 422 330 362 300 367 311 355 312 378 332 348 322 353 333 335 333 500 442 318 361 329 380 311 382 358 418 297 414 311 427 294 431 391 477 279 469 296 483 274 490 324 507 264 512 291 524 264 542
555 598 188 626 210 639 192 654 261 657 195 690 222 691 208 708 335 684 217 731 234 736 222 750 279 747 229 783 249 785 239 804 438 724 253 832 272 837 264 850 303 834 270 857 287 859 280 876 357 839 296 904 315 900 310 921 352 895 326 938 346 930 342 950 446 843 367 966 385 959 385 978 419 947 405 992 421 985 421 1003 468 932 446 1015 460 1003 465 1022 486 985 483 1030 498 1019 505 1041 560 777 525 1051 551 1038 562 1065 634 998 711 1065 721 1037 750 1049 688 771 777 1017 780 996 793 1003 785 965 805 994 809 977 822 983 791 910 839 973 842 956 855 961 842 926 872 951 871 936 885 940 807 825 902 917 904 899 916 902 896 868 931 885 928 868 939 869 886 815 952 847 951 834 962 832 939 810 970 820 964 807 981 802 800 710 990 773 981 756 1000 753 955 726 1009 725 997 711 1011 703 906 668 1020 684 1007 668 1025 663 977 643 1035 643 1017 629 1041 616 678 592 1082 564 1052 548 1075 530 1013 528 1059 499 1036 495 1055 478 929 498 1042 446 1021 439 1034 422 981 426 1022 391 1001 387 1014 370 807 456 1000 340 978 337 983 322 948 336 973 311 959 309 963 294 901 327 946 275 932 271 930 260 898 276 912 243 898 244 896 228 802 333 871 213 858 216 854 201 828 224 834 188 822 192 818 176 772 243 788 161 771 172 766 152 745 192 746 147 735 162 726 137 683 412 717 113 696 126 678 98 607 172 526 105 523 135 499 120 548 407 493 139 493 161 479 144 479 194 457 158 453 175 433 166 453 246 404 176 402 197 383 188 396 230 364 204 366 219 339 215 421 339 321 237 325 257 307 254 328 292 289 275 294 291 272 292 331 346 257 315 263 330 246 330 276 357 241 354 250 366 228 367 421 471 218 387 229 406 208 411 254 444 198 444 214 457 193 462 298 510 180 496 195 513 174 518 225 545 156 548 184 564 151 580
451 541 95 583 115 598 102 613 157 614 108 633 131 640 114 659 231 638 127 691 148 694 137 714 196 702 154 742 170 742 163 763 333 671 186 789 199 788 199 805 225 788 209 808 215 809 216 822 270 781 234 847 247 844 251 857 275 832 262 866 275 863 278 880 350 779 295 890 309 885 312 899 336 871 330 909 341 900 347 918 381 852 364 930 377 921 386 931 398 900 392 938 406 929 415 944 456 714 438 962 454 948 465 973 529 911 609 960 612 937 634 949 584 705 663 929 668 914 682 920 668 883 688 918 691 903 705 914 683 833 732 896 735 872 750 882 736 848 764 871 762 856 778 860 704 755 803 837 800 820 815 821 797 797 825 811 824 797 838 797 790 744 851 775 845 762 854 757 829 740 863 749 859 737 870 731 696 643 881 702 871 684 888 683 845 652 897 654 883 639 901 633 799 597 910 600 894 585 914 572 864 566 920 565 902 551 920 536 572 531 945 484 917 468 935 450 873 459 931 436 907 426 922 409 804 432 912 385 889 380 903 364 846 369 890 339 868 335 881 314 689 397 860 268 841 270 844 256 813 273 838 250 824 248 825 231 764 273 813 212 794 215 794 198 764 224 780 186 762 190 760 170 678 280 745 154 728 161 724 145 699 173 713 135 697 143 693 124 651 195 674 119 658 127 654 109 633 144 641 102 625 115 616 94 562 353 590 68 561 83 548 51 484 127 414 69 407 93 377 85 429 352 330 120 333 145 314 134 327 176 301 144 301 160 282 154 319 224 268 163 268 178 251 176 265 203 239 183 243 202 226 199 302 306 200 222 201 239 186 241 213 269 176 256 181 271 164 269 218 317 151 293 159 307 144 311 172 328 141 321 146 333 126 339 309 430 114 377 130 395 110 401 156 427 101 432 114 441 105 448 210 478 92 470 107 485 89 492 143 512 81 519 102 531 81 545
489 488 147 564 173 576 158 588 210 582 169 608 192 605 175 627 287 595 188 651 208 653 198 670 248 658 210 695 232 692 222 712 389 616 237 741 256 742 247 755 284 737 255 767 271 764 268 781 326 737 282 804 303 797 299 816 333 784 317 826 332 819 336 836 406 735 355 848 373 841 374 858 400 828 391 868 405 861 413 879 443 812 441 888 451 876 460 891 470 851 471 892 482 877 496 895 510 656 500 903 522 889 531 910 598 841 679 888 690 864 712 874 629 638 714 853 720 834 733 844 721 805 748 835 748 820 766 828 736 761 785 814 784 795 803 802 783 770 810 793 807 773 824 777 751 680 845 753 841 736 861 738 835 708 870 727 864 711 878 710 824 664 886 693 879 677 894 677 872 660 897 668 890 656 908 651 734 569 916 612 903 596 919 589 877 569 927 570 915 556 930 551 827 519 934 519 919 504 934 495 896 488 947 485 920 474 942 458 606 471 946 416 925 402 942 390 882 388 936 369 916 360 929 345 814 365 909 308 890 301 898 281 849 297 882 263 869 260 874 247 699 346 860 229 844 226 845 215 817 227 836 206 828 204 832 191 771 225 818 166 803 167 800 156 774 176 787 147 777 147 777 131 684 233 740 114 729 115 724 107 698 129 708 94 697 96 692 86 650 151 667 73 652 83 645 69 629 104 629 65 618 75 609 61 579 306 579 55 561 70 553 45 486 108 401 60 403 91 377 84 457 318 370 105 368 123 351 115 364 152 342 122 339 134 324 133 353 198 304 147 304 157 294 161 307 183 286 172 284 180 269 179 347 276 242 205 242 216 229 217 250 241 223 228 224 241 211 243 264 285 205 260 209 273 199 278 219 292 194 290 196 297 180 302 356 392 163 331 174 350 159 354 204 383 152 378 163 392 140 399 250 441 138 437 156 452 128 466 187 474 132 482 149 493 129 513
527 546 173 590 187 600 176 615 236 612 186 631 202 640 190 655 310 632 197 682 216 682 205 699 259 691 212 720 231 725 222 744 406 669 238 786 259 787 253 804 285 788 262 809 274 810 269 826 335 785 281 841 297 839 296 855 327 836 306 868 323 861 323 881 418 785 353 903 368 898 371 912 395 886 378 920 395 916 396 931 440 868 419 942 433 933 439 950 456 912 450 955 465 945 474 969 529 723 505 990 526 977 542 996 603 935 670 995 682 970 704 984 655 714 743 964 740 938 758 952 745 907 768 946 772 926 786 935 755 857 807 928 808 910 825 919 809 877 842 899 840 880 859 887 774 773 879 866 878 845 893 849 870 817 906 835 901 818 921 821 862 765 932 798 925 779 937 776 910 755 945 767 938 755 955 752 772 658 981 723 963 708 986 700 930 672 991 677 973 660 999 655 881 609 1007 617 989 603 1010 592 947 577 1018 575 995 557 1019 538 642 541 989 483 965 473 982 458 927 466 974 444 956 439 970 426 858 447 954 401 939 395 945 383 895 390 934 357 921 353 928 338 752 421 909 307 893 306 900 292 862 310 889 284 873 284 876 267 818 308 861 245 847 248 847 234 816 262 833 224 817 230 814 210 741 311 796 192 780 201 778 189 758 216 764 179 753 186 751 168 713 236 727 160 716 171 711 155 695 192 702 147 688 161 677 142 637 383 661 126 637 140 625 114 565 177 493 116 492 148 470 140 516 382 442 154 439 173 424 163 432 199 412 170 411 187 396 179 420 246 375 186 378 202 363 197 376 235 349 209 350 223 333 219 403 335 309 240 311 260 291 256 320 290 281 270 289 285 265 284 324 340 252 310 261 323 245 326 277 345 240 334 248 348 230 352 403 441 225 379 237 393 218 398 263 426 211 423 219 436 206 440 306 480 196 470 212 486 195 493 245 508 181 508 202 519 184 532
596 601 211 625 232 638 212 656 279 660 217 686 243 692 226 710 348 693 240 745 260 750 246 765 306 759 262 800 279 800 270 818 460 731 281 842 300 844 291 859 335 846 302 873 318 875 313 890 384 852 326 917 348 913 343 931 381 909 361 950 380 942 378 959 474 853 395 984 415 975 419 991 443 963 428 1003 444 996 447 1014 498 942 476 1024 489 1015 496 1033 515 994 508 1037 523 1021 531 1042 589 793 557 1064 581 1044 593 1069 660 1007 733 1068 747 1039 767 1051 719 783 769 1027 777 1013 792 1020 788 979 805 1013 812 997 827 1006 809 929 854 993 857 980 870 978 857 944 885 970 886 956 907 959 831 841 927 940 929 926 945 926 926 892 959 911 956 895 973 896 923 838 990 873 985 856 1000 853 973 831 1007 841 1002 826 1019 822 835 727 1032 801 1022 782 1039 778 996 748 1054 751 1041 738 1059 731 949 684 1073 697 1056 682 1076 676 1014 651 1083 648 1063 635 1082 621 715 602 1075 561 1051 549 1066 531 1007 538 1056 518 1037 512 1048 494 940 518 1043 471 1026 464 1036 448 980 456 1028 425 1012 420 1018 404 836 481 987 374 973 373 978 359 950 370 963 352 954 351 954 341 906 373 947 325 934 323 932 316 909 328 919 304 910 303 907 292 832 369 882 271 873 268 872 258 847 277 853 248 843 250 837 241 807 292 823 236 814 238 809 229 794 249 799 218 789 224 779 210 716 425 747 198 736 198 731 170 656 226 580 168 573 199 559 197 588 425 528 191 524 209 505 198 516 235 497 204 493 220 478 212 500 284 460 220 456 236 444 231 454 267 427 241 427 256 409 255 477 365 388 268 386 285 370 284 390 319 360 295 362 312 344 309 393 369 331 334 333 346 322 350 346 371 312 354 320 370 300 376 472 484 287 407 297 423 277 429 326 462 273 453 280 470 263 475 364 521 254 493 269 508 247 514 298 541 238 535 254 552 229 567
426 460 108 479 128 492 109 507 154 504 121 532 121 532 121 532 221 523 130 559 150 562 142 576 186 570 145 597 164 599 151 619 316 560 171 659 184 658 179 668 207 661 188 690 188 690 188 690 249 662 205 714 222 710 219 724 249 701 232 737 245 730 250 745 319 663 261 760 275 760 275 771 301 750 289 784 301 779 304 793 343 738 324 804 332 798 338 811 355 781 351 816 361 808 364 823 420 628 376 829 405 818 409 844 481 794 553 849 557 819 577 832 543 623 578 821 586 805 597 816 597 784 611 814 614 801 629 806 614 743 650 797 653 783 665 786 654 753 680 778 678 763 693 768 643 676 715 750 716 737 727 738 712 709 739 728 737 717 751 716 712 667 764 697 764 697 764 697 754 667 783 678 776 666 790 663 656 571 808 620 800 605 813 601 773 578 819 582 809 571 822 565 743 531 837 542 826 525 839 518 800 507 852 506 836 494 851 480 547 462 845 411 845 411 845 411 802 410 837 386 818 385 827 375 760 385 823 353 808 350 816 337 778 337 807 302 807 302 807 302 662 348 783 259 783 259 783 259 767 258 782 240 782 240 782 240 726 248 751 211 742 208 750 197 722 208 732 179 718 188 714 184 664 223 680 148 680 148 680 148 661 158 664 135 654 142 651 138 622 166 623 118 623 118 623 118 604 136 602 110 602 110 602 110 547 300 559 88 559 88 559 88 490 119 417 85 417 85 417 85 422 297 376 110 376 110 376 110 373 133 350 114 350 114 350 114 352 164 330 130 324 137 312 127 316 155 296 141 296 141 296 141 313 226 256 179 251 180 241 177 250 201 222 190 229 204 219 206 246 243 189 231 189 231 189 231 201 243 196 248 196 248 196 248 307 343 176 298 173 303 155 303 185 326 147 328 156 338 142 342 208 372 136 359 146 373 122 375 167 398 124 400 142 411 145 417
679 640 306 721 333 729 314 749 382 737 330 766 348 768 339 786 456 753 349 817 372 820 360 838 414 823 375 865 399 862 388 884 567 778 408 909 425 907 421 922 451 906 430 931 444 930 442 945 498 904 455 965 470 961 468 976 496 954 481 986 495 979 494 1000 581 893 522 1014 536 1010 538 1025 563 1004 551 1032 566 1028 572 1043 612 977 596 1056 608 1046 616 1059 634 1025 631 1066 645 1053 651 1074 687 826 672 1074 694 1062 707 1082 773 1025 844 1077 852 1053 879 1062 818 819 903 1039 908 1021 923 1028 913 991 934 1022 934 1007 951 1016 927 941 976 997 977 981 989 985 974 958 998 978 999 961 1015 962 941 859 1038 935 1036 921 1048 920 1030 894 1058 910 1059 899 1071 898 1021 847 1084 874 1080 863 1089 858 1065 842 1099 848 1092 836 1106 827 936 745 1118 806 1112 791 1128 788 1083 755 1135 757 1127 747 1139 737 1035 697 1154 713 1140 696 1158 689 1103 667 1168 664 1145 648 1166 631 799 625 1196 571 1172 559 1190 542 1118 549 1179 515 1158 511 1172 494 1033 526 1156 465 1139 459 1144 430 1082 454 1135 413 1114 410 1122 392 922 492 1116 366 1100 367 1103 350 1063 366 1093 339 1079 338 1083 321 1007 368 1074 298 1051 300 1052 278 1013 308 1037 263 1020 267 1020 247 912 368 982 220 968 228 962 213 930 251 945 200 928 213 918 193 875 276 891 179 877 194 867 174 850 222 844 166 836 181 816 161 796 435 793 136 773 156 756 129 693 209 610 145 605 176 579 169 651 453 561 199 558 217 539 206 549 258 516 223 520 239 502 230 533 318 478 248 479 263 462 260 475 297 439 277 443 291 428 289 522 413 403 312 409 331 391 326 417 363 373 347 385 364 365 364 431 419 352 387 360 403 347 404 379 426 336 420 350 431 330 436 532 530 319 472 330 487 313 498 364 522 306 522 323 536 302 543 429 581 298 574 312 587 293 594 355 617 284 622 306 635 281 646
548 598 188 605 208 617 192 633 252 633 195 648 222 658 202 678 319 667 213 703 234 710 216 725 269 725 225 751 248 755 235 775 428 708 248 799 266 804 258 816 288 809 267 826 279 827 269 841 334 815 283 862 302 862 297 878 332 858 311 892 327 885 324 905 417 820 339 923 360 921 358 937 387 912 364 945 382 941 381 960 431 905 407 980 425 967 425 984 442 952 432 990 449 977 454 1005 537 770 468 1031 502 1017 511 1051 588 984 658 1064 674 1026 704 1042 661 776 709 1020 719 999 733 1012 725 972 740 1006 744 990 758 1003 745 927 785 992 784 970 799 981 790 944 816 973 815 954 830 964 777 846 857 944 857 926 875 932 856 896 885 921 882 902 899 911 861 855 919 893 919 893 919 893 899 856 930 874 922 856 945 856 784 731 960 821 949 800 974 802 929 766 989 778 973 760 995 757 897 704 1006 729 989 707 1011 702 959 682 1023 693 999 669 1028 655 675 605 1027 590 1008 579 1027 569 967 564 1018 553 997 544 1015 528 906 539 1012 505 993 495 1005 481 944 483 998 455 979 449 991 432 797 494 981 398 965 395 972 382 939 392 967 377 949 376 959 361 892 386 940 340 927 337 930 323 899 339 920 309 903 312 905 297 811 375 883 277 868 277 866 262 841 286 854 256 838 258 838 241 794 290 818 223 801 232 799 213 780 245 793 207 777 217 769 196 688 422 735 174 712 189 708 157 640 212 570 149 564 178 547 165 565 414 517 172 512 193 497 184 505 220 487 188 482 201 469 196 485 268 452 206 445 216 432 207 438 250 416 217 414 233 399 227 447 349 366 253 360 268 350 268 365 305 335 282 335 295 318 295 366 352 301 318 305 332 291 331 321 358 280 341 286 356 270 359 438 471 257 383 266 399 245 402 293 443 236 432 246 447 227 454 333 502 220 465 236 480 210 485 266 517 197 502 212 516 193 525
530 608 186 626 207 642 190 658 247 656 195 666 214 677 201 691 315 680 208 718 224 724 211 740 268 734 222 766 237 769 231 788 416 717 243 812 258 814 253 828 284 819 260 837 275 840 267 855 333 823 281 877 298 874 297 891 331 867 307 907 325 903 323 921 414 831 348 943 363 938 367 956 388 927 377 965 391 957 395 974 435 913 415 984 428 976 433 991 452 958 441 997 457 990 467 1010 525 777 477 1027 510 1013 523 1039 583 978 657 1041 662 1011 687 1025 647 778 712 1009 715 989 729 997 720 954 740 997 745 979 760 986 737 914 782 979 784 963 798 967 786 929 813 959 807 941 830 946 761 830 855 923 853 904 866 907 846 875 877 897 874 880 891 884 841 827 902 862 898 845 914 846 886 824 918 839 912 819 928 819 758 719 934 785 928 771 944 769 902 738 957 743 945 731 964 725 862 682 974 700 959 683 979 677 933 658 987 658 968 647 991 636 651 609 1004 582 993 571 1004 559 945 555 992 533 981 526 987 514 876 534 980 492 971 485 976 477 935 474 973 452 959 446 964 429 766 497 946 383 928 381 927 373 901 382 913 361 909 357 910 344 853 384 906 334 894 332 893 320 863 334 881 306 870 306 867 287 768 387 845 270 831 270 825 259 798 281 815 245 802 248 799 236 749 303 773 225 762 229 754 221 737 249 745 207 730 214 724 196 662 437 697 177 676 187 661 168 601 225 531 159 521 182 502 166 531 429 483 174 477 199 459 185 467 239 442 197 439 215 421 203 446 295 395 210 395 239 370 227 389 277 352 240 351 258 331 251 417 384 309 277 309 293 294 292 318 329 277 313 279 326 261 329 330 386 259 350 261 357 253 362 272 387 240 375 242 385 225 387 416 495 206 418 216 433 205 442 248 471 196 472 201 483 192 489 301 529 181 511 192 525 179 531 230 559 167 559 180 574 159 590
570 564 192 589 219 606 192 619 262 621 206 634 233 642 210 657 326 647 222 691 244 696 229 710 290 704 240 741 259 743 246 759 444 684 264 793 283 793 276 807 310 793 283 814 296 815 289 829 359 795 302 849 318 847 314 865 354 841 327 877 341 877 338 897 442 801 367 917 383 913 379 929 419 901 399 942 416 936 415 957 463 889 443 972 459 958 463 977 483 938 469 985 488 971 492 994 564 746 523 1010 546 998 563 1030 633 964 696 1038 715 997 742 1016 696 743 769 997 774 971 792 984 779 941 797 976 801 959 813 971 792 893 842 959 839 939 858 950 843 905 868 936 871 919 888 928 817 803 915 902 914 883 933 887 909 845 948 870 939 852 961 855 903 794 979 829 971 813 985 811 954 787 993 799 985 787 1003 785 817 681 1013 761 1000 742 1023 738 974 704 1033 713 1018 697 1038 693 928 643 1050 662 1032 645 1055 642 999 619 1061 621 1042 606 1065 592 689 565 1060 543 1032 530 1058 515 986 510 1049 490 1026 483 1043 465 914 478 1031 436 1009 426 1019 411 959 416 1008 384 991 376 1001 357 804 434 982 329 963 328 968 314 938 324 956 306 946 301 951 289 887 323 941 268 924 269 922 256 893 272 910 244 897 244 898 227 804 323 875 213 859 215 857 200 831 226 843 189 827 195 825 177 779 247 803 165 792 177 785 161 763 196 771 150 757 161 746 143 689 379 726 126 705 138 698 117 624 171 551 114 550 139 524 128 562 387 507 151 501 168 487 163 492 200 478 164 470 179 455 170 475 248 432 180 431 198 414 192 427 229 400 203 400 217 383 215 448 327 357 232 361 251 342 247 364 284 325 264 331 278 314 280 366 332 302 298 306 311 296 313 320 336 288 326 293 340 274 344 447 442 263 365 274 385 252 392 304 422 246 411 256 428 238 438 344 481 223 466 238 484 214 497 277 513 209 515 229 528 205 542
544 627 171 683 197 698 179 715 241 712 185 732 213 741 196 759 318 735 211 795 234 797 220 813 281 803 234 839 253 842 247 859 432 766 262 890 284 892 278 909 311 888 287 915 304 914 301 932 365 884 312 948 329 947 328 961 360 939 345 971 360 970 360 989 448 881 387 1005 402 997 404 1011 429 983 418 1022 434 1015 438 1031 475 964 456 1043 474 1032 480 1050 497 1015 491 1052 506 1038 514 1057 557 812 549 1076 567 1052 578 1078 641 1014 716 1072 728 1045 751 1053 683 796 766 1030 775 1007 789 1016 776 980 804 1011 804 992 821 999 787 927 836 991 837 973 850 976 837 944 864 968 862 953 880 959 801 845 896 929 895 914 910 914 887 885 922 904 916 888 934 889 879 837 951 871 942 857 954 850 932 837 957 845 952 832 968 832 794 733 992 787 980 769 997 766 948 733 1000 740 990 724 1006 716 902 684 1020 680 1003 670 1023 659 964 644 1019 645 1006 630 1028 613 658 615 1016 573 993 560 1011 543 954 543 1002 523 982 515 997 502 879 518 981 469 964 461 974 447 919 454 963 416 945 414 952 397 769 486 934 372 916 372 915 361 884 373 910 350 897 348 896 334 837 371 886 316 871 317 870 305 842 324 859 293 845 295 842 280 757 375 817 266 806 266 804 253 777 278 784 248 774 250 768 239 731 296 747 227 736 230 731 222 714 248 719 216 708 223 700 207 651 435 676 175 652 192 641 164 576 229 501 171 495 194 468 183 524 447 452 207 447 227 433 215 440 264 411 221 409 243 391 237 422 315 374 247 372 265 356 256 371 299 338 275 338 289 320 287 404 401 296 314 298 332 282 328 307 366 270 348 274 361 254 363 321 414 244 386 254 399 239 402 270 423 233 417 239 429 220 434 413 516 206 464 223 479 202 485 259 512 194 514 210 528 188 538 312 568 184 565 205 577 179 587 246 606 173 624 203 631 183 652
515 555 134 575 157 590 139 606 205 606 148 633 170 638 153 653 280 638 163 686 181 691 172 707 228 699 180 732 195 737 185 755 382 679 207 782 223 786 221 797 250 786 221 808 239 810 233 825 301 787 243 844 262 845 259 861 292 840 270 878 288 871 289 891 386 792 314 914 329 910 332 923 358 899 347 936 361 931 365 946 405 883 388 961 402 949 409 964 421 930 416 968 428 959 436 977 499 738 453 1006 481 994 494 1014 564 951 634 1017 642 988 664 1005 624 744 677 987 682 968 695 977 692 938 710 975 714 959 728 967 711 892 754 960 757 942 773 950 760 912 788 936 787 919 806 923 734 806 823 911 826 897 837 896 823 863 853 887 851 874 867 876 820 817 883 854 877 840 893 840 868 819 905 832 893 819 917 815 744 691 933 780 921 762 943 760 899 726 955 736 943 719 961 718 851 662 979 685 962 675 981 669 928 642 986 649 970 626 993 619 628 564 990 555 967 539 986 524 925 521 978 505 955 496 972 480 849 493 961 455 945 445 959 433 901 434 951 405 931 400 941 382 751 451 938 351 914 352 926 336 887 350 919 325 904 321 907 308 838 340 896 286 877 289 880 275 845 292 870 254 852 260 854 243 752 337 830 221 814 226 816 212 783 239 796 203 785 207 783 192 732 251 756 175 741 185 737 170 719 198 727 161 712 172 706 152 634 384 671 141 651 150 635 128 574 184 508 124 496 154 473 143 513 380 453 154 446 172 429 165 438 200 418 173 416 184 400 176 422 248 374 188 371 202 361 202 375 233 346 210 347 221 329 221 399 327 305 240 310 256 296 256 313 286 283 271 287 283 269 282 318 331 262 300 267 313 252 316 275 335 243 323 245 336 230 340 395 438 217 362 227 380 209 381 260 418 196 412 208 425 190 429 296 475 184 457 197 472 179 479 231 499 167 493 191 510 164 524
522 482 154 503 174 517 155 535 221 535 160 558 182 569 167 585 288 568 170 611 191 615 177 634 243 629 194 664 214 667 202 685 397 609 216 705 235 707 232 723 268 713 237 738 253 740 247 755 314 719 260 781 279 778 277 796 311 772 290 811 307 809 306 828 404 727 334 848 350 843 355 859 381 832 365 872 383 864 386 883 432 815 412 894 427 884 432 901 451 863 447 909 462 898 471 916 520 672 500 923 518 906 527 930 588 881 648 934 663 908 684 922 653 670 711 905 723 886 736 897 732 851 757 887 762 870 779 877 748 804 795 869 795 851 813 857 796 819 825 846 826 830 846 834 764 718 860 811 858 791 876 796 855 761 891 780 888 763 905 762 846 708 919 744 914 729 929 725 901 702 935 716 928 702 944 697 769 600 950 669 942 653 957 651 914 620 968 627 958 614 972 602 869 565 981 585 969 575 988 570 943 546 996 553 981 538 1002 523 648 484 998 453 974 440 994 424 929 426 981 405 963 396 976 383 871 397 961 357 946 350 953 336 898 342 946 307 930 303 934 289 772 357 920 261 906 255 908 247 881 254 903 234 890 234 893 221 844 250 883 207 865 208 866 196 839 210 853 182 841 181 842 166 769 240 824 152 811 154 807 147 783 166 791 131 780 134 776 122 741 173 762 111 748 117 745 105 722 134 728 93 717 105 707 85 649 301 683 72 661 79 640 54 585 112 517 49 513 83 482 74 518 297 460 90 455 106 443 95 447 128 428 106 427 120 415 115 430 172 397 123 396 137 381 133 389 162 361 143 365 155 353 156 403 241 333 172 333 185 318 180 334 212 304 192 307 208 289 209 332 252 275 223 278 235 278 241 287 252 258 246 269 256 248 259 394 356 235 281 245 299 225 305 270 336 213 331 224 346 204 351 298 397 189 383 206 399 182 407 239 429 172 431 194 444 168 456
514 627 138 652 161 667 147 684 203 677 145 705 173 707 156 724 286 702 165 750 185 757 171 769 233 763 179 800 201 803 188 822 392 747 199 848 220 853 212 870 251 854 220 881 236 881 232 897 303 861 244 920 265 919 258 939 296 914 273 955 292 948 291 970 392 867 308 988 327 983 327 1000 355 973 340 1013 358 1004 357 1027 408 957 380 1036 395 1028 402 1046 423 1007 412 1052 429 1043 437 1067 512 816 457 1078 489 1066 495 1100 569 1035 637 1113 649 1078 678 1093 639 818 695 1072 707 1045 722 1060 715 1013 739 1053 740 1033 760 1044 735 960 785 1034 782 1008 802 1021 785 975 819 1010 818 988 836 998 762 873 861 973 859 954 878 962 856 918 896 945 889 923 911 928 850 864 920 904 914 883 929 884 900 862 933 877 929 860 950 859 764 752 966 822 948 803 968 799 922 772 978 776 966 761 985 755 874 712 989 743 975 723 997 721 939 691 1008 705 988 685 1020 670 640 626 1012 602 987 586 1009 565 945 573 1000 552 975 545 993 526 869 550 987 499 968 493 983 478 918 484 970 450 943 446 961 428 763 505 951 404 932 398 939 386 901 395 934 373 916 371 922 354 855 387 908 334 890 334 898 318 859 339 878 301 863 307 864 288 766 385 841 266 824 269 824 253 795 283 813 240 795 247 794 230 741 301 769 215 753 227 748 209 728 246 738 200 721 214 718 189 646 439 703 172 670 185 658 146 583 219 519 144 496 177 465 158 515 439 450 177 446 199 433 188 442 234 415 195 414 214 401 200 422 287 369 216 367 235 351 225 366 267 333 239 334 256 314 251 394 378 284 272 291 292 269 286 298 332 256 306 263 324 239 323 307 387 226 345 237 363 218 369 251 390 211 381 221 393 197 397 389 497 192 421 204 439 181 442 231 476 174 471 192 488 166 492 283 541 161 513 175 531 156 534 209 561 142 557 165 576 138 596
618 653 263 688 276 699 266 713 323 711 277 724 294 733 285 746 398 733 294 775 310 783 300 797 351 793 307 818 325 824 317 839 502 764 325 871 343 875 338 891 371 875 348 899 362 899 358 915 424 878 365 935 385 935 384 949 417 925 394 958 406 958 406 975 504 881 428 999 448 995 451 1013 478 981 459 1022 478 1012 482 1030 528 967 498 1041 514 1036 518 1049 541 1012 533 1061 546 1049 554 1068 620 819 572 1090 592 1078 604 1102 676 1042 747 1114 757 1082 785 1097 743 822 809 1077 816 1056 831 1069 818 1015 841 1061 847 1044 862 1052 832 963 887 1041 890 1021 906 1028 887 983 921 1018 920 997 937 1004 858 880 959 983 959 962 973 967 946 924 986 952 984 938 999 938 943 875 1015 915 1006 898 1023 899 993 872 1032 886 1021 869 1040 868 861 760 1050 832 1042 816 1057 812 1010 781 1066 787 1057 775 1071 769 963 724 1080 741 1068 727 1084 719 1030 698 1094 700 1076 685 1097 667 744 655 1110 609 1083 596 1098 572 1037 585 1091 566 1069 557 1083 542 981 564 1072 520 1051 516 1064 495 1018 505 1058 479 1036 475 1050 448 873 525 1041 426 1017 425 1024 409 993 424 1021 402 1006 402 1010 386 947 417 998 358 977 365 982 342 947 365 971 328 952 332 948 314 862 405 935 298 914 303 910 283 889 312 903 270 881 283 872 262 836 325 862 251 843 262 839 245 821 279 834 244 823 247 812 228 744 462 786 206 759 219 737 187 673 264 594 193 588 218 552 208 611 467 547 232 538 247 521 242 534 281 507 251 506 267 490 262 518 324 470 266 474 289 454 282 471 319 441 291 443 311 421 303 495 413 404 319 409 339 387 335 410 372 377 354 381 371 360 371 413 422 347 390 353 405 340 408 366 429 330 416 338 429 317 437 490 526 308 464 321 486 292 489 341 517 292 513 307 528 287 535 381 567 280 550 297 567 266 573 320 595 256 585 280 609 250 622
607 591 226 609 254 622 233 638 301 641 239 661 264 668 249 687 377 667 251 702 272 709 260 723 319 720 266 744 289 752 272 775 478 710 282 804 303 810 297 825 334 812 299 830 318 835 307 853 391 815 324 881 342 879 339 900 377 874 352 912 368 908 366 928 477 823 392 942 411 938 411 957 442 924 421 961 438 960 441 981 497 906 464 992 480 984 483 1002 504 960 490 1009 511 999 516 1025 592 776 538 1050 561 1040 572 1061 645 1004 701 1075 717 1045 745 1064 729 781 786 1037 786 1020 804 1032 792 980 819 1024 824 1005 841 1018 811 922 857 1012 861 992 879 1003 866 951 896 988 895 966 919 973 841 841 941 958 938 932 960 942 935 893 971 929 972 910 989 912 927 843 1002 889 995 869 1011 870 988 847 1019 863 1011 846 1038 843 848 724 1056 817 1041 792 1067 789 1016 754 1074 767 1061 746 1086 745 953 686 1097 717 1076 700 1105 691 1040 665 1110 673 1088 652 1117 638 730 593 1095 591 1073 572 1094 560 1032 555 1085 538 1067 532 1079 514 961 526 1074 489 1057 485 1067 468 1015 470 1061 437 1044 432 1053 414 855 483 1058 389 1035 385 1041 372 1002 381 1037 360 1024 357 1027 343 947 374 1012 314 994 313 1000 294 957 321 982 276 968 280 970 263 860 363 945 242 928 245 928 230 894 255 912 212 896 221 894 203 840 275 871 184 854 195 852 182 825 219 829 165 817 180 807 158 737 408 783 142 759 156 747 129 679 193 611 127 599 153 573 144 611 408 555 156 548 176 530 166 539 213 515 173 511 188 499 179 520 271 469 192 469 214 451 205 469 244 434 212 436 229 414 226 495 357 393 247 394 264 376 259 400 302 361 276 367 293 346 291 408 358 328 317 336 335 325 338 355 361 314 346 321 361 304 369 483 470 295 394 309 412 291 418 338 445 282 442 293 454 281 462 381 507 263 478 278 494 258 503 307 522 244 519 263 534 242 549
531 642 162 644 185 659 165 673 228 680 170 698 192 704 175 722 299 712 179 755 206 757 188 770 248 768 193 797 220 802 205 819 404 754 208 841 229 845 215 861 261 848 226 875 240 879 233 896 310 860 247 918 264 918 256 932 305 912 277 954 294 948 290 968 394 873 315 996 333 989 333 1008 368 973 348 1024 366 1010 368 1034 419 964 392 1046 408 1036 409 1054 434 1015 425 1061 438 1047 445 1068 517 821 446 1091 478 1075 491 1105 570 1038 647 1113 662 1075 685 1099 644 832 689 1085 692 1063 707 1078 705 1023 727 1072 729 1054 751 1065 724 974 774 1052 774 1030 798 1043 775 994 809 1034 809 1013 825 1021 755 891 846 999 843 981 860 990 839 940 880 972 873 948 896 956 840 887 912 935 906 914 921 914 891 885 934 903 924 886 945 885 764 773 950 866 937 845 959 843 916 806 975 815 960 797 983 796 873 743 998 765 976 747 1000 741 947 718 1011 726 988 707 1015 693 653 650 989 653 964 638 983 627 930 619 979 607 957 600 974 582 867 593 969 561 953 555 965 535 907 541 960 512 937 509 953 490 772 544 948 474 932 468 940 454 905 462 936 443 921 438 927 425 859 446 916 400 900 399 908 384 869 400 895 367 879 369 878 350 779 429 855 320 839 323 837 307 810 333 826 296 811 302 807 284 764 344 791 270 774 279 774 265 751 298 759 253 744 262 736 246 665 471 719 212 695 229 682 197 613 259 550 192 541 223 510 208 536 468 489 222 484 246 469 234 476 278 452 240 445 256 428 249 455 328 407 256 406 273 389 266 405 315 372 280 371 297 352 293 429 411 342 310 341 328 320 323 340 366 304 340 309 356 290 354 344 415 274 378 283 395 266 398 297 421 260 407 265 422 247 426 421 522 247 443 256 463 237 464 277 499 223 494 237 505 219 512 319 558 214 529 224 543 205 550 251 575 193 569 212 584 188 593
619 613 231 635 259 652 238 669 307 671 247 696 272 701 256 717 382 704 265 759 288 761 273 777 333 769 280 801 308 805 295 826 492 741 311 852 332 853 325 870 361 854 335 880 349 881 345 896 410 855 357 920 374 919 372 937 403 909 381 945 399 943 398 960 491 859 417 978 434 971 437 987 467 958 452 1000 467 995 471 1011 513 944 487 1020 505 1011 507 1030 531 996 526 1037 540 1026 546 1044 608 801 577 1066 600 1048 613 1076 678 1013 748 1080 761 1051 780 1069 743 808 806 1030 815 1015 829 1025 821 983 841 1016 847 1002 862 1011 840 936 880 998 886 983 896 987 889 956 911 980 912 966 928 968 862 856 952 949 951 931 964 933 946 904 976 926 974 911 989 912 940 860 1004 896 1000 882 1013 879 993 858 1022 873 1015 857 1032 854 863 743 1061 824 1047 806 1069 801 1017 769 1079 777 1067 762 1086 760 974 703 1102 717 1086 701 1106 695 1043 671 1119 672 1097 656 1124 642 744 611 1111 597 1087 579 1108 566 1037 564 1100 544 1074 538 1091 518 970 535 1090 485 1062 482 1083 462 1012 473 1072 434 1046 430 1059 411 860 491 1039 390 1023 386 1032 370 994 385 1023 362 1007 359 1015 342 943 381 998 320 976 323 984 304 944 331 969 289 952 296 951 274 857 374 927 262 910 266 908 250 881 277 895 242 880 246 879 231 834 293 858 217 840 227 837 209 817 245 828 205 813 221 807 196 744 437 791 192 764 202 751 167 685 234 621 169 605 199 573 189 615 439 559 200 554 222 535 209 544 249 528 216 525 232 506 222 531 299 487 228 486 249 469 239 483 281 449 257 455 274 439 269 504 381 415 285 416 300 400 297 421 334 389 309 394 325 374 322 423 380 359 339 365 355 353 354 373 376 344 363 352 378 333 379 502 494 310 415 326 434 304 435 358 472 293 464 310 480 284 484 391 529 276 505 293 522 270 528 325 554 258 548 284 565 255 584
607 705 249 711 266 722 251 733 311 745 258 760 280 770 270 783 374 778 280 818 293 825 282 839 339 837 293 866 308 872 301 884 477 816 312 929 312 929 312 929 334 924 330 942 330 942 330 942 389 920 352 957 358 960 359 968 387 960 372 984 380 983 383 992 458 937 405 1014 412 1015 414 1022 432 1015 424 1042 432 1040 438 1045 478 1006 453 1073 453 1073 453 1073 473 1063 474 1088 474 1088 474 1088 581 889 539 1100 550 1096 559 1124 633 1071 699 1137 708 1104 721 1109 714 889 774 1109 774 1109 774 1109 785 1091 801 1102 801 1102 801 1102 802 1031 833 1078 834 1072 837 1069 840 1050 852 1064 858 1054 868 1057 831 971 894 1037 897 1030 906 1035 900 1011 923 1015 923 1015 923 1015 902 973 948 1003 948 1003 948 1003 947 984 963 983 963 983 963 983 838 852 1003 932 998 917 1009 914 972 881 1029 892 1018 876 1031 872 948 819 1049 837 1036 822 1057 817 1010 792 1071 795 1055 779 1075 766 725 714 1122 704 1103 693 1121 682 1060 675 1113 657 1096 648 1111 632 981 644 1108 619 1088 607 1102 590 1040 589 1091 559 1079 552 1088 535 871 591 1072 506 1057 501 1062 486 1030 492 1060 474 1049 467 1052 456 975 481 1042 430 1025 426 1029 409 987 422 1012 386 998 389 998 372 879 465 980 356 965 356 964 340 935 356 953 320 938 324 937 305 875 369 909 288 896 295 891 279 870 312 885 275 868 279 861 256 750 510 800 229 778 235 771 218 702 267 635 200 626 225 602 209 607 496 542 222 541 242 525 232 534 277 504 236 501 256 485 249 513 341 464 262 460 275 445 268 458 312 428 281 428 297 409 291 487 437 388 307 388 325 373 320 390 359 354 334 356 351 338 350 395 420 326 369 330 387 313 386 339 417 301 398 308 412 287 412 475 554 264 464 272 484 257 487 301 521 245 519 255 532 237 539 361 592 225 564 235 577 218 588 273 612 204 606 224 624 201 636
623 609 260 613 275 624 263 636 326 642 266 653 284 663 272 676 388 670 276 703 293 712 282 725 342 725 289 750 304 756 292 774 487 719 302 820 317 819 313 832 351 819 323 843 332 845 330 856 392 822 334 873 349 874 346 887 380 869 356 901 370 901 367 917 474 833 390 949 409 943 410 960 443 933 421 971 437 964 442 985 489 922 463 1001 476 990 483 1006 500 973 487 1016 505 1005 510 1029 595 792 549 1038 576 1028 584 1051 654 1005 720 1066 730 1041 754 1050 728 793 785 1042 793 1023 809 1034 801 986 826 1029 828 1016 839 1022 823 940 863 1009 865 990 881 997 867 954 897 986 899 970 913 978 844 860 934 959 931 942 948 945 929 910 960 931 959 915 975 917 927 860 987 901 982 891 997 891 970 861 1003 881 997 868 1013 869 852 743 1030 824 1024 810 1040 804 996 768 1048 775 1042 762 1056 757 958 711 1069 734 1055 716 1070 705 1031 693 1084 700 1069 684 1091 679 738 620 1140 619 1114 604 1136 586 1068 582 1123 564 1104 557 1124 543 994 550 1122 527 1097 517 1114 503 1054 499 1111 471 1091 463 1109 448 890 495 1092 413 1069 411 1076 392 1036 403 1068 381 1053 377 1060 363 978 395 1050 336 1026 340 1034 316 992 338 1022 297 1003 299 998 280 892 381 986 267 969 266 971 251 933 272 954 234 936 242 941 218 871 291 914 204 898 214 895 195 862 231 876 180 859 188 849 169 765 430 826 133 802 149 790 122 709 187 642 114 624 139 593 127 623 411 577 148 567 166 548 155 558 207 533 164 528 183 511 173 536 268 484 188 486 212 461 203 479 246 447 213 449 231 426 224 506 353 406 234 410 255 389 251 416 291 374 267 382 290 355 284 420 352 344 306 352 323 340 325 364 352 327 333 327 349 309 351 498 470 286 386 303 402 281 406 331 445 274 439 285 453 270 461 382 502 268 469 280 483 258 486 307 521 235 516 259 537 222 548
538 600 171 647 195 659 179 675 242 669 187 699 209 704 200 718 305 695 205 738 227 746 216 757 271 755 228 790 245 791 237 809 413 732 260 840 278 843 273 853 302 844 284 866 293 866 292 880 343 845 299 893 317 895 314 913 345 890 332 923 343 919 348 929 417 850 368 951 382 948 385 960 405 940 396 973 409 966 415 984 449 924 428 989 440 983 447 993 461 969 454 998 464 991 469 1007 533 785 508 1031 534 1021 539 1049 615 986 691 1046 696 1016 717 1026 676 780 749 996 754 983 764 986 761 962 775 981 780 969 791 973 772 913 809 969 812 952 823 955 817 929 838 941 840 931 855 930 795 835 874 910 877 898 889 899 875 869 901 888 902 875 914 872 871 825 925 856 922 841 933 841 915 820 942 828 936 817 951 810 789 714 969 787 961 767 976 764 928 730 990 736 978 721 996 712 896 669 1008 684 992 669 1015 660 958 640 1022 645 1001 628 1023 612 645 595 1022 570 1002 553 1024 540 959 539 1012 518 993 511 1002 493 886 509 998 470 981 463 990 450 940 453 986 426 967 420 978 402 778 468 969 361 949 359 956 344 917 358 948 338 932 335 937 321 868 355 927 293 908 296 909 280 875 303 902 268 886 270 886 249 781 348 865 226 844 231 845 212 814 241 836 202 818 209 819 188 761 256 789 169 772 182 769 162 745 203 754 155 739 169 730 144 657 396 678 119 656 130 644 107 580 172 512 106 503 131 474 118 518 401 435 148 430 172 413 163 425 210 393 170 394 189 378 179 410 263 351 191 353 211 334 202 356 249 318 220 321 236 301 232 392 358 273 249 280 272 262 270 291 312 247 288 257 305 234 304 301 364 225 324 232 340 217 347 247 367 209 354 220 369 198 372 396 478 182 421 202 442 178 447 231 474 169 477 188 486 169 496 292 532 158 529 179 542 160 551 208 563 148 566 174 578 153 599
560 616 180 686 216 694 191 716 257 709 201 736 228 737 210 758 335 726 220 776 246 781 230 798 292 787 238 826 264 829 246 854 448 752 264 884 289 888 283 904 317 886 288 912 307 910 300 931 367 887 308 953 335 945 328 965 370 935 351 981 367 973 370 996 461 876 389 1016 414 1003 413 1026 445 984 433 1035 449 1021 451 1043 492 962 473 1053 488 1037 493 1058 514 1011 507 1065 525 1046 531 1073 571 798 557 1095 585 1077 600 1103 665 1027 741 1101 754 1066 787 1081 719 786 812 1052 812 1022 831 1032 814 986 844 1023 843 1004 862 1011 823 930 883 1001 881 979 904 986 878 942 915 971 911 953 934 959 838 836 958 930 954 909 973 910 939 870 982 892 971 869 998 867 922 816 1006 847 996 832 1010 828 979 810 1025 820 1006 804 1029 796 822 714 1043 764 1024 747 1045 741 990 714 1051 712 1034 698 1055 693 938 662 1063 668 1041 652 1066 641 999 625 1065 620 1045 602 1072 583 684 605 1030 536 1011 530 1023 515 974 524 1017 504 1002 500 1013 485 915 503 998 460 984 458 987 448 948 451 986 420 971 419 978 405 804 476 949 362 938 357 941 347 917 359 936 337 921 337 920 328 875 359 912 308 899 309 897 295 868 315 886 281 870 286 867 275 796 356 853 255 841 256 838 246 817 266 827 230 815 238 806 223 772 275 793 214 783 218 781 207 758 232 770 200 757 207 752 192 680 441 675 185 668 185 657 144 588 218 509 161 507 200 502 202 542 448 431 226 432 242 416 234 432 262 408 241 409 256 396 255 425 309 382 269 380 278 367 275 383 306 353 289 358 300 343 300 419 397 329 324 332 335 315 331 336 365 302 350 306 361 293 363 340 406 283 387 285 393 278 395 294 412 265 404 278 420 258 422 432 510 246 474 257 486 245 492 287 512 240 517 251 528 233 533 332 563 224 557 241 571 220 579 273 595 220 599 229 608 210 624
591 697 216 713 243 723 222 740 280 742 224 760 248 767 229 783 356 769 235 805 260 813 239 831 299 833 251 864 270 867 255 886 464 820 272 925 291 928 282 942 316 932 296 951 305 954 296 971 376 931 312 995 329 992 327 1011 365 988 339 1027 355 1024 353 1043 463 942 384 1065 400 1060 403 1077 427 1051 411 1092 428 1087 432 1103 479 1030 447 1110 460 1102 464 1117 487 1086 474 1122 488 1115 495 1132 574 888 530 1155 552 1145 559 1171 640 1107 711 1189 728 1157 754 1171 717 890 791 1139 793 1115 809 1125 797 1091 815 1121 820 1104 835 1114 806 1032 856 1108 855 1089 874 1099 857 1060 884 1090 884 1073 903 1080 829 952 930 1061 926 1042 943 1043 921 1008 961 1036 954 1016 975 1018 916 953 987 995 982 981 993 976 972 959 999 975 995 960 1018 959 838 833 1045 913 1030 891 1051 888 1000 854 1062 864 1047 846 1066 839 944 795 1077 813 1060 797 1083 790 1028 770 1092 773 1067 757 1094 738 717 701 1116 680 1088 666 1110 647 1043 649 1102 621 1083 616 1097 597 963 619 1092 578 1074 573 1082 557 1026 556 1075 529 1056 523 1074 502 864 567 1064 457 1041 449 1049 429 1011 445 1037 419 1021 420 1028 401 949 451 1023 391 1002 388 1006 369 963 393 993 350 974 353 976 331 861 444 950 310 928 320 926 298 898 330 918 283 897 294 896 271 837 353 880 263 861 271 858 251 826 292 841 244 824 254 818 228 738 492 768 207 744 221 728 189 660 258 594 188 580 217 547 204 586 496 501 231 494 254 477 244 494 295 463 253 460 273 443 265 477 349 424 278 421 298 405 292 427 330 398 303 397 316 378 313 458 439 353 337 355 358 338 355 360 393 322 369 328 388 312 391 374 449 297 408 304 423 292 430 318 448 285 435 290 448 271 454 458 562 248 495 262 511 244 518 293 547 233 545 248 558 227 572 351 606 222 584 236 601 216 608 269 629 204 624 225 640 200 658
651 676 260 677 289 695 266 711 325 719 273 741 295 748 275 767 391 753 281 789 304 798 291 812 341 812 298 839 318 843 298 866 505 807 312 892 333 899 328 910 360 903 341 919 342 925 335 936 408 918 350 969 370 970 362 988 405 970 382 1006 402 1000 394 1021 495 932 406 1035 422 1030 417 1050 453 1027 434 1068 449 1062 449 1083 507 1025 474 1104 474 1104 474 1104 512 1079 498 1115 513 1107 512 1130 631 882 557 1144 590 1139 596 1167 685 1108 760 1188 772 1156 799 1171 777 900 858 1151 854 1130 866 1141 857 1092 887 1133 886 1120 901 1131 874 1049 921 1118 920 1093 936 1109 929 1062 962 1096 957 1072 977 1079 900 958 988 1065 988 1042 1007 1052 990 1010 1032 1030 1023 1012 1045 1014 993 958 1062 995 1062 995 1062 995 1052 958 1089 961 1089 961 1089 961 914 832 1103 924 1087 896 1116 896 1072 858 1132 862 1111 848 1137 839 1032 790 1146 817 1130 801 1150 796 1099 763 1165 771 1145 750 1173 738 779 682 1153 689 1136 673 1155 665 1100 654 1159 637 1136 628 1152 609 1035 615 1146 597 1127 586 1143 569 1088 562 1138 534 1120 530 1144 512 937 553 1128 472 1110 465 1119 449 1081 459 1113 434 1092 430 1098 420 1034 445 1100 392 1078 393 1090 370 1035 388 1065 341 1045 349 1046 329 947 422 1033 308 1012 318 1015 293 976 317 995 272 975 283 973 255 918 332 954 249 932 264 931 239 903 276 916 230 899 245 896 217 808 445 871 206 834 219 821 184 739 256 657 184 644 213 617 204 652 430 593 207 585 230 571 216 573 266 548 223 544 245 523 234 552 317 501 240 504 267 479 255 498 306 458 273 462 295 442 285 524 401 421 296 428 322 406 318 428 362 385 340 394 361 370 361 430 418 361 391 365 405 353 409 384 431 342 427 354 438 333 445 526 532 314 466 333 488 310 491 363 522 302 522 319 538 299 545 404 579 288 566 308 580 287 587 340 609 284 610 305 625 284 645
639 667 260 702 284 717 266 737 332 736 280 763 300 768 284 783 397 765 295 804 313 806 305 815 349 817 312 852 330 853 317 873 511 798 316 892 338 892 332 903 365 896 343 930 343 930 343 930 413 907 358 957 379 957 370 976 414 961 397 999 412 994 408 1015 492 931 407 1018 424 1015 422 1028 462 1009 448 1055 463 1047 466 1066 513 1008 484 1079 498 1075 501 1085 529 1059 521 1105 534 1096 541 1121 628 854 618 1144 635 1122 644 1150 714 1076 788 1148 798 1122 822 1135 789 874 881 1123 889 1092 903 1104 899 1051 935 1080 934 1067 948 1069 910 990 965 1050 967 1034 981 1038 966 994 1003 1017 1002 1003 1019 1003 920 902 1028 988 1024 974 1036 973 1015 939 1054 950 1051 934 1066 933 1008 887 1079 907 1079 907 1079 907 1060 873 1090 871 1087 863 1107 858 903 785 1101 844 1088 824 1107 820 1068 791 1113 791 1099 780 1117 773 1021 738 1120 759 1106 741 1125 737 1078 709 1139 702 1118 687 1138 676 766 665 1146 610 1121 602 1138 587 1083 586 1124 558 1099 554 1113 533 1016 561 1104 515 1085 511 1094 491 1046 495 1081 465 1063 459 1071 439 895 522 1054 412 1038 408 1037 398 1018 405 1030 391 1025 388 1026 376 977 400 1012 364 996 361 994 347 970 358 982 327 969 328 966 312 894 392 952 306 940 308 937 296 914 312 920 284 909 287 903 274 868 322 888 260 877 264 873 251 852 283 859 241 845 247 841 223 764 466 784 214 774 219 765 190 689 255 608 197 605 221 585 213 620 471 541 233 533 253 520 247 529 287 504 260 498 275 484 275 511 328 470 289 465 301 454 301 465 329 436 311 434 325 424 327 481 403 406 335 405 348 395 352 406 376 378 364 381 380 367 386 406 428 351 403 351 418 344 422 362 439 336 433 338 444 327 450 471 528 314 471 322 488 304 498 345 523 300 527 308 540 292 550 379 588 282 569 293 586 277 594 322 618 257 619 280 635 256 654
511 596 146 672 173 678 157 694 210 691 168 722 187 725 172 741 278 716 180 767 202 772 192 789 244 786 207 821 224 822 216 839 400 750 231 875 248 875 251 884 276 873 256 901 265 900 268 914 321 877 282 940 299 935 299 953 332 931 318 970 331 967 337 979 412 882 363 1002 375 996 379 1008 406 979 400 1023 414 1015 418 1031 456 970 446 1039 459 1031 462 1045 484 1011 483 1052 494 1045 497 1062 535 793 514 1082 537 1059 552 1091 622 1011 716 1078 722 1048 751 1062 669 783 758 1020 758 1010 766 1013 755 978 779 1006 783 993 796 1002 773 931 818 985 819 968 833 976 827 937 851 958 855 944 868 949 803 844 891 923 889 907 902 909 888 877 921 889 917 872 934 871 891 820 950 837 946 826 952 822 932 810 960 811 955 802 969 798 786 712 978 759 966 747 983 740 947 709 995 705 977 691 998 681 897 653 1002 651 986 641 1006 633 958 614 1012 606 990 594 1014 580 644 588 982 561 968 547 987 542 941 520 981 496 963 490 979 476 882 480 958 435 945 429 957 418 914 418 936 384 924 381 928 365 763 446 918 353 918 353 918 353 887 346 902 322 902 322 902 322 849 330 878 285 864 286 870 272 842 285 849 256 836 260 839 245 763 317 807 217 792 221 794 207 768 223 766 187 755 197 749 183 715 228 707 169 696 179 690 166 668 204 658 167 653 178 643 165 631 397 640 178 619 190 615 161 539 214 449 176 444 203 426 190 486 407 425 193 418 209 408 196 398 233 379 206 375 218 366 212 366 273 322 236 323 251 307 247 317 279 288 268 292 279 280 278 344 365 255 311 260 322 247 323 262 346 229 343 235 354 222 360 259 398 209 398 209 398 209 398 228 425 215 431 215 436 204 439 370 489 187 451 199 467 181 467 207 493 175 501 184 511 168 517 251 549 168 565 183 572 166 581 204 595 173 623 184 624 174 641
606 665 200 689 232 698 210 710 267 722 222 739 241 747 228 760 336 752 233 792 254 802 238 818 291 822 249 851 268 857 258 875 446 808 278 928 293 926 294 941 321 930 305 955 311 955 312 964 367 933 326 988 339 986 337 1001 368 989 355 1018 368 1015 369 1028 449 940 382 1043 396 1041 399 1054 425 1040 414 1075 430 1069 431 1087 476 1031 455 1097 465 1094 468 1106 491 1083 483 1111 496 1109 498 1126 578 894 521 1149 554 1130 565 1163 650 1094 728 1170 742 1139 781 1153 734 891 817 1131 820 1112 830 1116 825 1094 838 1106 843 1100 857 1111 838 1047 873 1092 877 1081 892 1085 884 1056 903 1075 906 1063 917 1064 866 968 936 1048 939 1035 953 1038 941 1005 974 1022 972 1005 986 1007 948 953 1001 987 1001 987 1001 987 993 956 1012 965 1012 955 1032 961 877 835 1055 909 1048 892 1063 891 1031 856 1075 862 1063 845 1082 842 999 794 1094 816 1085 799 1105 796 1066 767 1114 772 1100 757 1126 752 736 676 1118 680 1097 666 1117 651 1058 642 1113 628 1087 620 1109 600 1002 601 1102 574 1079 565 1095 552 1050 545 1088 516 1065 518 1079 491 888 550 1067 471 1049 466 1057 451 1024 456 1049 432 1034 431 1042 418 981 439 1032 394 1012 398 1018 374 983 391 995 350 982 358 978 338 897 415 968 318 952 323 953 302 927 328 937 285 924 298 918 272 874 325 903 262 889 272 886 254 864 283 867 242 857 256 850 234 757 462 824 199 794 214 780 180 698 249 611 167 601 196 573 190 612 461 547 207 545 227 530 212 536 257 511 220 513 241 496 229 513 299 475 240 471 255 456 247 465 291 432 262 435 285 417 276 478 388 393 294 397 318 380 306 393 347 351 325 368 352 345 347 388 396 332 365 340 379 327 379 345 407 309 396 321 412 299 411 474 522 285 433 300 460 275 455 318 496 261 489 282 509 252 512 351 560 247 534 265 556 235 555 288 585 222 588 249 606 225 621
787 732 399 812 423 820 407 835 467 830 419 865 442 866 430 883 535 851 440 909 456 909 446 927 501 915 462 956 482 955 471 975 654 885 487 1002 505 1001 504 1013 528 1004 510 1027 522 1028 518 1041 578 1009 533 1069 552 1066 550 1085 587 1063 577 1105 591 1101 592 1116 669 1018 608 1128 622 1123 624 1138 651 1115 644 1154 658 1144 662 1163 707 1101 691 1174 701 1166 707 1181 730 1149 728 1187 740 1177 748 1196 799 929 777 1220 804 1202 825 1231 896 1149 974 1216 989 1183 1017 1193 940 916 1052 1167 1055 1147 1069 1154 1057 1111 1085 1144 1084 1124 1102 1132 1067 1057 1121 1114 1120 1095 1140 1102 1119 1062 1154 1081 1153 1066 1171 1067 1084 965 1183 1045 1181 1032 1197 1030 1176 999 1217 1012 1208 994 1228 995 1169 942 1235 963 1230 951 1239 948 1216 930 1247 936 1242 925 1258 920 1061 835 1265 880 1252 865 1266 858 1225 834 1274 828 1262 817 1276 811 1173 778 1280 782 1269 772 1284 763 1235 742 1290 733 1271 723 1292 711 911 716 1281 664 1260 654 1278 638 1221 633 1275 610 1255 605 1269 588 1157 599 1256 548 1232 542 1243 525 1188 529 1230 495 1211 493 1218 473 1035 557 1193 437 1179 436 1182 422 1152 429 1177 408 1165 407 1165 396 1111 424 1153 368 1135 368 1136 351 1104 369 1118 337 1102 341 1094 328 1022 410 1062 308 1050 310 1044 298 1023 318 1028 284 1013 292 1007 279 978 334 987 273 976 278 970 275 955 291 954 266 948 269 940 258 896 498 909 232 879 249 863 219 788 309 703 244 697 274 664 263 748 519 633 289 627 304 622 302 628 325 605 307 603 312 593 310 617 374 566 325 566 342 553 335 569 368 536 356 539 370 526 369 598 465 492 403 496 420 481 418 505 449 463 437 471 453 455 456 510 497 451 487 457 494 455 500 467 511 448 511 448 521 436 527 627 608 421 557 435 577 416 583 460 612 406 617 425 632 406 644 508 670 400 681 417 694 396 705 459 723 401 742 424 747 408 767


## digitisation #2

664 717 258 780 281 793 264 808 316 807 268 828 293 838 279 856 390 830 297 880 313 887 307 900 351 891 312 917 333 922 318 943 516 859 334 1008 334 1008 334 1008 370 1006 355 1035 355 1035 355 1035 429 1000 389 1056 397 1057 398 1067 421 1056 412 1076 423 1077 423 1091 522 992 445 1109 464 1103 463 1119 484 1101 479 1134 488 1128 490 1136 536 1083 515 1161 515 1161 515 1161 545 1135 557 1176 557 1176 557 1176 648 929 624 1203 643 1189 656 1208 723 1154 791 1209 800 1185 824 1201 799 933 883 1172 887 1155 901 1163 893 1131 911 1159 917 1144 930 1152 909 1078 948 1137 953 1124 968 1128 956 1094 983 1118 986 1102 1002 1106 931 983 1031 1081 1028 1062 1050 1064 1025 1031 1057 1050 1056 1035 1071 1033 1017 978 1092 1015 1084 1000 1095 998 1074 978 1106 990 1097 971 1123 970 940 860 1140 946 1125 922 1154 913 1100 886 1157 900 1143 876 1176 869 1054 817 1188 838 1163 819 1190 809 1131 786 1194 786 1182 769 1203 754 785 711 1184 694 1164 669 1187 657 1130 648 1188 627 1158 617 1178 594 1052 610 1166 571 1142 561 1162 545 1102 545 1149 508 1124 507 1137 482 920 571 1133 470 1107 461 1118 439 1073 454 1111 419 1085 420 1098 399 1011 441 1079 376 1051 379 1062 350 1013 376 1034 328 1012 337 1012 308 916 427 995 305 972 308 976 286 936 317 949 263 927 279 919 250 872 337 902 242 879 258 872 230 844 280 849 227 831 246 816 226 784 507 824 202 793 223 774 186 704 270 626 202 610 231 587 217 639 511 564 236 558 259 539 245 549 294 513 254 514 278 489 263 523 349 470 283 470 307 447 297 462 342 423 319 431 337 409 333 499 447 390 350 394 371 374 368 396 407 351 393 360 415 335 416 405 471 322 441 335 459 311 461 348 487 305 482 317 498 295 506 509 585 298 529 312 548 296 554 330 579 286 588 299 599 283 610 384 638 268 640 287 654 263 664 321 682 269 695 288 706 269 724
631 677 214 695 238 720 211 737 277 743 215 768 243 779 222 801 353 781 231 827 259 835 238 855 302 851 253 890 282 890 269 918 476 825 268 928 291 937 278 957 325 945 288 980 314 980 301 1002 391 955 318 1025 347 1023 340 1052 387 1024 363 1073 390 1063 389 1091 491 962 406 1096 428 1089 430 1110 460 1082 447 1127 471 1116 477 1139 526 1055 500 1154 522 1140 530 1167 559 1120 568 1178 584 1156 600 1184 625 888 586 1196 624 1177 634 1209 715 1127 810 1202 815 1160 856 1178 773 882 838 1167 852 1138 872 1157 863 1105 897 1142 900 1120 920 1129 887 1045 944 1119 946 1094 970 1106 954 1058 988 1079 984 1061 1007 1068 908 945 1013 1054 1013 1028 1041 1035 1012 988 1065 1014 1059 987 1085 979 1011 920 1093 955 1083 933 1104 930 1067 901 1117 907 1103 890 1127 879 906 799 1131 866 1116 842 1141 835 1090 808 1149 804 1130 785 1151 775 1028 744 1156 753 1140 733 1168 723 1099 700 1169 681 1140 670 1156 639 749 671 1165 625 1135 609 1156 591 1081 594 1155 564 1124 558 1145 537 988 567 1139 522 1101 506 1120 477 1047 493 1113 452 1075 448 1097 412 872 528 1096 393 1070 393 1078 370 1034 390 1069 353 1047 352 1055 329 963 388 1029 304 1003 309 1008 283 963 320 988 264 965 275 966 248 863 394 938 243 918 252 914 230 884 271 892 212 873 227 868 201 824 299 834 190 818 208 808 187 790 241 790 182 770 205 755 174 742 468 751 198 726 215 719 183 658 245 577 192 579 225 555 217 609 480 532 225 528 250 507 235 519 277 493 241 491 264 473 250 504 331 448 263 450 282 431 277 448 316 416 292 419 311 396 304 481 425 373 326 378 347 355 343 381 380 339 358 346 380 323 378 391 440 309 409 321 423 303 426 335 446 295 438 309 456 280 460 489 553 266 473 286 497 257 501 315 535 246 536 266 550 240 559 371 599 236 585 258 603 228 610 293 634 227 639 256 652 226 668
636 830 237 879 263 893 238 915 309 912 245 947 274 951 256 974 394 942 256 997 283 1003 266 1022 336 1014 277 1058 309 1060 290 1087 514 980 305 1106 329 1110 318 1130 366 1110 328 1147 349 1146 341 1167 428 1112 357 1198 384 1189 377 1218 426 1181 402 1239 427 1227 426 1255 527 1120 443 1267 467 1256 468 1283 509 1238 493 1302 516 1284 524 1314 575 1209 550 1323 571 1303 577 1332 604 1270 599 1336 619 1313 628 1343 652 1029 659 1334 682 1323 690 1346 760 1279 845 1325 842 1296 874 1299 786 1014 888 1276 891 1253 908 1265 899 1222 931 1258 928 1233 948 1244 913 1162 963 1231 966 1209 986 1218 969 1177 1000 1201 998 1182 1017 1185 931 1063 1049 1163 1044 1139 1068 1143 1042 1103 1086 1123 1075 1098 1101 1100 1026 1042 1111 1066 1101 1052 1118 1047 1081 1028 1121 1032 1112 1015 1130 1008 917 933 1140 996 1123 971 1148 966 1088 936 1155 932 1136 917 1158 904 1019 876 1166 873 1144 858 1167 846 1100 830 1166 814 1139 803 1154 774 763 816 1126 749 1099 737 1112 718 1062 728 1112 708 1088 701 1110 686 981 707 1092 652 1069 647 1081 631 1027 641 1071 604 1047 604 1058 577 873 675 1029 539 1008 538 1015 526 990 537 1005 518 993 520 1000 503 943 541 984 486 967 488 971 472 943 491 955 458 938 466 936 447 855 559 914 437 899 443 895 431 878 451 885 422 871 426 866 415 830 478 844 402 829 409 824 397 811 422 813 400 803 404 797 385 749 626 765 354 740 366 730 336 664 405 573 352 575 385 547 384 615 640 534 378 522 407 499 394 513 436 483 397 485 421 464 412 499 489 439 425 439 449 419 441 444 483 408 458 412 478 385 472 487 592 366 490 376 512 353 508 382 544 343 522 349 547 323 543 394 599 319 565 328 582 307 581 339 604 304 594 313 610 290 614 499 711 275 644 291 671 263 671 327 705 264 700 283 718 253 724 388 763 252 762 278 779 249 789 318 800 246 804 276 820 247 839
628 703 266 754 288 762 278 775 328 775 276 795 299 800 278 815 401 797 289 841 310 847 294 863 355 858 301 889 328 892 313 912 511 831 332 949 353 950 346 962 382 946 351 975 368 977 360 991 436 949 370 1012 393 1010 386 1029 432 1003 403 1046 424 1041 420 1061 522 952 456 1092 473 1080 474 1099 505 1064 495 1117 510 1103 516 1121 554 1042 534 1126 550 1116 552 1134 575 1092 565 1135 582 1127 588 1150 639 864 606 1156 636 1140 646 1178 717 1103 803 1164 807 1128 838 1138 762 870 864 1119 865 1096 882 1103 868 1071 894 1098 896 1085 908 1091 879 1023 930 1076 925 1059 943 1066 928 1032 955 1051 954 1037 972 1040 890 928 993 1019 990 1003 1006 1008 983 974 1020 991 1016 976 1037 976 979 922 1048 954 1048 954 1048 954 1028 923 1058 930 1049 916 1071 916 881 812 1082 876 1072 855 1096 851 1047 825 1099 828 1083 814 1105 806 992 773 1118 772 1118 772 1118 772 1071 742 1127 728 1127 728 1127 728 743 697 1143 618 1111 606 1128 589 1078 597 1129 578 1100 571 1121 552 996 580 1103 517 1078 515 1089 498 1031 513 1078 479 1054 475 1069 453 870 557 1044 421 1023 419 1026 409 1006 418 1018 390 1018 390 1018 390 951 424 993 368 977 366 978 352 953 372 969 340 952 346 950 325 861 439 935 318 916 323 913 304 889 329 900 300 886 303 881 290 844 347 862 274 847 284 841 270 829 296 834 269 820 274 815 257 748 501 789 240 759 250 748 221 688 285 615 232 607 252 587 239 621 507 520 249 519 270 504 263 519 296 497 266 494 280 475 274 509 351 452 285 454 303 435 296 454 335 419 312 420 326 400 322 489 445 382 336 386 357 365 354 391 388 348 365 357 383 336 384 394 442 320 406 325 420 317 420 334 438 309 425 316 440 293 440 495 566 272 501 296 522 270 526 322 550 260 549 279 565 255 572 373 614 239 603 264 620 238 628 298 648 232 648 256 664 231 677
577 625 196 618 218 636 202 651 259 658 197 670 220 679 200 695 318 696 203 732 227 739 207 758 262 757 219 783 240 789 223 810 442 747 228 818 243 828 235 839 271 840 235 864 254 868 248 886 324 857 257 908 278 914 265 933 316 917 290 961 314 958 308 981 433 871 327 1000 347 998 346 1015 389 988 370 1042 391 1032 395 1058 457 975 418 1069 444 1058 445 1085 483 1041 476 1097 496 1080 506 1107 571 813 511 1118 548 1104 553 1141 633 1064 716 1136 723 1104 758 1114 700 817 764 1100 770 1074 790 1088 784 1042 815 1083 816 1058 840 1069 807 978 863 1052 864 1030 892 1039 874 993 907 1015 905 996 928 1001 832 881 949 984 945 963 966 965 946 927 985 943 976 923 998 920 935 866 1009 897 1001 880 1019 877 991 855 1027 864 1015 845 1037 840 826 749 1038 811 1025 793 1046 788 1009 764 1046 768 1037 753 1058 747 959 711 1065 717 1048 701 1071 688 1019 676 1068 669 1050 657 1070 641 705 625 1091 575 1066 562 1083 547 1030 550 1080 533 1058 524 1073 509 954 523 1057 480 1038 469 1046 452 995 463 1036 436 1018 427 1027 407 843 482 1006 371 989 368 993 356 967 366 984 345 974 342 973 330 918 366 964 313 948 312 948 300 919 315 934 291 921 292 920 277 834 363 900 257 888 255 884 246 865 260 874 238 863 238 856 228 818 278 837 217 825 220 821 212 805 231 807 206 796 208 792 198 714 412 736 166 714 181 705 184 641 207 576 181 569 181 549 171 560 416 481 208 481 208 481 208 474 230 452 219 452 219 452 219 465 280 423 238 420 246 408 247 416 266 399 256 396 264 387 267 445 364 361 284 359 295 346 297 360 318 334 307 335 318 322 323 362 367 302 345 302 345 302 345 307 364 281 370 281 370 281 370 436 482 264 408 271 429 252 432 287 457 245 450 252 464 237 472 326 521 216 497 230 514 211 524 255 540 203 535 221 552 197 565
590 659 217 661 239 676 219 691 274 698 225 712 240 723 226 734 347 736 233 771 250 780 240 792 294 793 249 826 262 830 253 848 458 782 265 876 282 878 277 893 309 884 284 904 297 905 294 921 365 890 304 950 322 948 318 966 356 944 333 987 351 984 348 1004 459 901 371 1025 390 1020 393 1037 423 1010 409 1053 425 1049 431 1068 483 996 462 1080 476 1075 482 1090 505 1049 502 1098 518 1087 527 1108 580 849 519 1148 549 1131 567 1162 640 1100 716 1173 730 1139 762 1157 715 858 759 1119 766 1103 784 1114 780 1071 799 1111 802 1094 818 1105 804 1019 854 1089 858 1071 876 1080 863 1033 896 1058 897 1045 915 1049 835 924 935 1028 937 1013 953 1013 934 977 967 997 966 981 981 982 930 926 994 958 992 943 1002 939 981 923 1007 928 1006 916 1022 916 840 803 1031 893 1022 869 1040 868 1001 830 1050 838 1040 821 1058 816 955 771 1069 790 1056 772 1077 763 1027 742 1083 744 1065 729 1084 716 722 667 1099 674 1075 658 1098 642 1030 637 1092 619 1070 610 1087 591 964 594 1069 553 1052 545 1063 533 1014 530 1061 501 1035 499 1053 478 858 545 1035 443 1015 440 1023 426 990 439 1016 422 1002 419 1009 401 941 429 989 370 968 373 967 359 942 378 961 347 944 350 942 333 857 423 921 313 903 318 902 304 880 323 894 289 878 300 873 283 830 336 844 264 828 277 825 255 806 294 815 253 798 266 786 242 736 489 793 222 765 237 754 213 678 261 622 197 603 224 576 211 596 486 572 233 563 255 552 244 552 278 538 246 532 259 519 248 521 315 485 259 482 275 465 267 474 300 455 280 452 293 435 285 488 401 407 300 405 320 388 314 400 349 375 331 376 343 357 340 395 398 336 365 338 382 322 382 341 399 310 386 324 402 304 403 474 521 286 429 299 450 277 450 319 489 262 484 274 499 247 505 354 558 230 543 252 561 227 567 284 593 216 589 240 606 209 622
615 677 245 633 269 653 241 666 297 677 244 685 264 696 243 708 360 726 249 749 269 762 251 773 302 780 256 803 277 811 260 828 464 790 256 860 279 867 267 884 304 878 272 899 291 899 284 917 358 889 293 936 313 941 303 958 343 946 315 977 337 976 329 996 445 911 341 1016 367 1015 362 1034 399 1014 377 1053 398 1049 397 1071 461 1006 422 1089 442 1080 443 1104 472 1069 461 1110 477 1101 492 1125 588 863 495 1145 530 1134 539 1174 617 1115 682 1190 694 1161 722 1175 715 886 735 1155 751 1135 767 1151 770 1107 793 1145 799 1127 818 1137 800 1048 841 1132 846 1110 866 1122 856 1075 883 1103 884 1086 908 1093 837 961 931 1074 928 1056 947 1056 930 1025 965 1045 959 1026 982 1025 929 967 996 1009 993 992 1009 990 983 965 1019 981 1011 964 1035 962 854 841 1036 938 1029 918 1052 916 1010 880 1064 890 1053 873 1074 868 964 812 1085 830 1070 810 1094 805 1047 784 1095 787 1077 770 1096 757 743 697 1132 736 1110 714 1134 701 1072 690 1130 683 1108 670 1133 655 994 650 1128 633 1107 617 1125 600 1060 597 1122 569 1097 559 1116 540 890 593 1105 523 1082 516 1091 502 1052 508 1091 486 1072 479 1081 461 998 494 1076 441 1056 435 1059 419 1019 434 1046 401 1027 400 1029 381 906 472 1014 360 992 362 994 342 956 368 978 324 959 326 958 305 896 376 939 293 916 298 910 272 882 317 895 267 875 279 868 253 778 512 840 231 812 237 812 213 730 256 663 197 660 225 633 211 635 492 602 237 590 255 579 242 576 283 561 245 552 262 538 251 552 330 511 262 506 280 492 279 500 307 481 286 476 296 457 294 521 418 430 307 429 325 411 324 427 353 399 334 397 349 377 351 431 411 362 371 369 384 360 388 375 405 349 398 354 408 334 410 508 536 316 437 328 458 306 464 344 490 288 486 304 502 281 504 388 560 264 532 282 550 255 558 311 578 252 571 272 587 241 599
638 667 229 704 260 718 235 734 294 738 242 758 271 764 247 784 382 761 264 803 280 809 265 823 325 823 272 857 299 861 281 883 498 802 285 908 310 913 298 931 341 919 306 944 327 948 317 965 402 926 329 1001 356 994 346 1021 394 990 367 1038 390 1031 385 1057 501 931 402 1069 426 1064 420 1083 458 1060 440 1106 461 1096 458 1119 528 1036 498 1136 517 1124 522 1148 546 1102 538 1150 558 1136 559 1162 634 865 595 1178 628 1162 636 1190 713 1125 795 1185 802 1150 834 1166 771 866 861 1115 868 1092 887 1099 873 1065 899 1094 898 1080 913 1085 886 1014 934 1063 939 1052 952 1053 942 1027 966 1043 968 1030 978 1032 906 917 1001 998 1006 984 1019 983 1007 959 1030 970 1030 960 1041 957 994 911 1060 935 1053 927 1056 923 1047 909 1058 911 1062 906 1081 908 904 794 1092 853 1086 837 1102 830 1065 805 1113 802 1099 791 1118 782 1015 743 1130 757 1116 740 1133 729 1089 719 1137 721 1122 705 1145 693 768 666 1161 635 1135 617 1153 598 1091 599 1153 581 1126 573 1145 551 1016 574 1134 527 1112 519 1127 503 1069 511 1117 487 1094 481 1111 460 895 536 1097 425 1071 421 1083 404 1044 417 1077 395 1058 392 1069 374 985 415 1057 348 1028 350 1041 327 990 354 1016 308 994 318 993 291 892 412 974 281 952 288 956 270 923 301 939 252 918 264 912 242 863 319 895 227 874 239 872 216 845 262 856 216 838 230 830 201 768 477 779 178 757 194 739 164 678 239 600 185 595 213 562 207 621 489 540 236 534 255 519 250 529 279 510 254 508 268 490 263 519 334 468 274 470 291 452 286 468 319 438 297 440 313 423 312 504 419 401 323 404 344 386 341 408 370 375 352 378 369 358 370 417 426 350 389 354 401 342 407 365 420 338 412 346 423 323 422 504 545 308 474 322 495 299 500 346 526 292 518 307 534 283 537 389 582 269 563 292 582 268 590 315 605 261 595 283 613 254 626
576 594 202 564 224 586 200 593 258 613 193 623 217 635 191 648 329 663 203 677 234 695 206 714 272 720 218 750 247 758 224 783 435 725 222 802 246 807 233 823 279 817 240 847 261 849 250 867 340 832 260 895 287 895 277 921 328 902 300 943 324 938 322 959 435 850 335 978 358 969 355 989 392 962 376 1013 400 1001 403 1027 461 943 423 1036 447 1024 448 1052 482 1009 489 1060 502 1045 513 1069 560 794 499 1071 534 1061 546 1093 629 1013 711 1092 725 1061 751 1072 703 796 748 1067 757 1044 779 1065 778 1011 812 1058 814 1028 841 1044 802 946 857 1030 862 1003 886 1018 866 959 913 992 908 968 932 975 829 851 937 959 934 937 955 941 933 897 981 917 973 894 994 895 924 838 1007 872 995 854 1011 854 980 828 1019 835 1008 819 1029 811 824 726 1032 786 1017 765 1043 760 996 733 1054 721 1036 708 1056 697 936 673 1061 675 1043 655 1068 648 1011 628 1061 615 1042 605 1060 583 699 594 1073 559 1048 542 1064 528 1018 531 1056 521 1041 513 1057 497 941 508 1047 461 1026 456 1043 437 990 446 1034 412 1012 412 1026 386 826 469 1020 364 998 362 1009 344 972 358 1003 331 982 332 990 313 917 352 983 287 960 289 963 272 928 294 949 252 932 257 935 237 823 348 910 231 891 236 887 222 861 243 876 210 858 213 856 192 807 256 832 177 815 184 812 163 790 201 797 157 783 172 772 148 705 407 744 120 717 136 712 112 644 168 569 109 563 136 534 122 573 404 509 142 504 165 486 154 497 190 483 156 478 175 458 160 481 247 433 177 431 196 411 186 425 230 393 200 393 219 375 213 455 339 359 233 359 251 341 246 363 282 330 258 334 276 312 270 364 338 292 296 303 315 286 314 312 339 278 324 289 341 262 343 450 457 246 372 260 396 236 397 285 431 221 424 241 442 217 445 341 498 211 472 226 492 208 498 250 516 201 507 220 521 188 533
703 657 271 699 306 710 291 727 342 721 285 731 311 741 292 760 419 748 315 796 336 803 327 823 378 811 332 842 358 846 345 868 536 788 363 925 363 925 363 925 398 922 388 950 388 950 388 950 446 920 406 969 420 972 420 984 441 967 426 993 441 992 443 1008 533 913 456 1021 474 1017 477 1030 498 1012 482 1042 498 1041 503 1055 544 1000 518 1076 531 1067 535 1072 552 1053 560 1093 560 1093 560 1093 662 841 612 1120 635 1114 642 1139 717 1089 783 1152 794 1122 813 1137 802 854 866 1103 874 1087 885 1091 878 1062 894 1088 902 1078 918 1082 896 1012 940 1071 942 1055 957 1057 948 1025 970 1046 972 1033 987 1037 915 921 1001 1030 1005 1008 1022 1014 1004 978 1034 1004 1038 986 1056 987 1005 920 1073 962 1068 943 1082 938 1059 920 1086 929 1084 921 1102 918 922 797 1118 886 1110 868 1128 862 1089 835 1139 841 1133 826 1156 820 1045 767 1168 790 1151 772 1175 765 1122 743 1174 753 1159 734 1186 726 791 657 1178 665 1163 646 1178 637 1120 625 1181 611 1158 600 1182 587 1061 585 1178 558 1155 548 1174 535 1125 529 1167 508 1147 500 1164 484 936 534 1167 466 1142 456 1158 439 1109 442 1147 416 1128 411 1140 393 1050 424 1129 368 1102 366 1114 346 1066 360 1094 320 1073 321 1079 297 954 403 1070 286 1042 290 1046 266 1006 293 1028 243 1005 252 1004 230 933 300 976 208 952 221 952 193 914 234 924 174 904 194 894 165 813 457 873 155 836 165 828 130 747 200 664 128 658 161 625 149 667 453 610 154 595 183 576 168 584 223 549 179 548 204 523 192 559 286 501 204 499 230 475 216 490 271 451 241 452 263 431 258 527 390 408 276 414 300 391 297 421 336 370 320 384 343 352 341 430 403 344 367 352 387 331 389 371 418 323 409 339 426 312 435 543 525 311 454 332 474 308 478 359 509 301 505 316 520 290 529 422 566 286 553 307 570 283 577 353 601 284 604 304 620 281 635
697 621 302 627 323 647 299 664 378 673 309 697 335 708 317 731 450 701 313 751 340 757 323 776 390 772 332 810 356 814 347 832 569 748 346 854 368 856 356 875 407 854 377 883 391 886 389 902 466 860 392 915 410 915 410 936 448 917 420 967 440 961 437 982 554 874 463 999 482 996 479 1013 514 987 494 1026 512 1021 514 1043 577 974 541 1059 560 1049 562 1072 590 1037 579 1085 595 1074 598 1099 683 809 642 1126 670 1112 684 1143 757 1078 840 1145 846 1116 865 1134 833 802 935 1090 940 1066 959 1079 941 1028 971 1061 972 1046 989 1053 951 972 1006 1037 1008 1017 1026 1025 1009 985 1040 1007 1041 993 1060 997 960 872 1070 976 1072 959 1091 959 1064 921 1100 940 1099 920 1116 920 1053 863 1127 900 1122 887 1130 885 1103 860 1143 875 1135 858 1156 856 959 752 1170 823 1157 801 1182 800 1131 767 1180 768 1168 755 1188 752 1076 708 1193 726 1178 704 1199 699 1140 674 1203 673 1185 656 1208 641 831 625 1207 611 1182 589 1211 570 1142 570 1203 544 1179 536 1200 521 1069 536 1186 492 1164 484 1180 466 1117 470 1171 434 1145 431 1162 408 951 492 1148 381 1123 381 1133 360 1093 376 1123 351 1106 349 1114 328 1035 375 1105 309 1075 311 1084 285 1036 315 1057 258 1035 270 1036 245 944 368 1025 240 1003 248 1004 224 970 254 985 207 962 220 959 195 911 278 932 181 916 200 905 177 890 221 893 169 875 189 864 159 821 439 845 169 824 179 816 149 752 218 684 159 670 186 636 168 694 437 640 181 633 209 617 189 619 231 601 197 596 217 579 202 599 283 557 216 556 238 535 228 543 268 516 244 520 265 498 256 570 370 480 272 483 290 460 287 481 318 444 303 451 321 429 317 483 373 415 338 419 356 408 356 429 379 397 375 409 389 387 391 571 497 372 409 386 433 366 434 406 467 355 468 367 484 346 488 455 532 331 520 352 538 327 543 384 567 326 568 345 583 317 596
592 689 219 740 240 748 227 760 279 758 228 774 248 783 232 796 351 784 250 828 267 836 256 848 309 844 272 872 284 879 273 894 465 815 283 916 300 920 295 932 322 923 302 939 312 944 304 959 371 934 316 984 335 984 331 1001 366 983 346 1017 365 1013 361 1036 462 939 379 1046 398 1045 395 1061 429 1038 411 1073 430 1069 430 1089 481 1026 454 1102 474 1094 476 1113 500 1080 493 1120 511 1106 520 1131 589 866 553 1145 580 1136 591 1165 658 1106 735 1166 742 1141 761 1151 740 878 783 1146 797 1121 811 1134 808 1088 832 1126 836 1108 853 1118 827 1031 880 1103 882 1080 900 1086 886 1050 912 1077 914 1057 933 1065 850 936 962 1045 958 1026 977 1028 953 987 1000 1013 991 989 1014 990 948 930 1031 967 1019 948 1037 945 1004 921 1041 932 1031 916 1057 914 857 814 1059 895 1044 873 1070 870 1021 838 1076 844 1068 828 1088 822 969 773 1090 795 1077 777 1097 771 1041 748 1105 743 1088 731 1107 717 725 685 1095 652 1068 643 1085 623 1022 627 1077 605 1055 598 1074 584 950 600 1067 564 1048 560 1063 546 1005 541 1052 511 1032 509 1044 485 841 565 1032 457 1012 454 1023 439 985 451 1016 433 1004 429 1009 414 936 449 998 386 976 388 982 368 945 393 970 353 953 358 952 339 844 447 927 322 909 327 909 312 876 338 893 295 876 303 875 284 824 350 844 273 831 280 825 263 807 303 815 260 801 270 799 249 729 512 757 228 734 239 715 214 656 280 576 218 575 249 548 235 595 511 524 249 520 267 501 255 514 298 486 259 484 280 468 271 495 356 443 286 442 300 425 295 439 334 406 304 413 325 386 317 480 454 366 341 372 363 353 359 382 402 337 374 342 396 320 391 393 459 307 418 317 436 303 440 335 463 295 447 305 463 279 464 477 569 262 498 287 514 261 520 317 548 258 542 269 558 250 562 374 608 241 588 262 605 236 609 294 633 230 630 256 649 226 665
594 661 204 649 229 666 206 677 271 682 207 695 232 705 213 723 344 714 209 737 235 747 213 765 289 767 220 793 245 800 222 818 448 765 227 853 256 856 244 873 291 857 244 878 267 882 252 900 347 865 260 928 291 932 273 960 332 930 293 975 317 974 310 995 438 889 331 1013 354 1008 352 1028 392 996 362 1045 387 1037 382 1063 451 989 404 1075 426 1062 426 1088 460 1045 431 1087 458 1079 460 1110 568 823 505 1128 533 1115 544 1146 615 1082 696 1150 702 1120 731 1127 693 843 736 1109 744 1085 763 1097 749 1048 773 1091 778 1075 795 1090 772 997 822 1073 823 1058 842 1066 826 1020 858 1053 858 1033 877 1041 804 917 896 1033 896 1009 915 1019 894 973 935 998 928 980 948 983 890 917 960 963 954 947 970 948 944 919 981 938 973 924 999 923 812 798 1000 889 992 868 1012 867 970 833 1022 845 1010 828 1031 823 931 774 1042 804 1025 785 1049 781 999 758 1053 768 1035 753 1063 745 703 670 1091 660 1091 660 1091 660 1052 640 1079 623 1079 623 1079 623 961 611 1069 581 1043 572 1065 556 1007 560 1061 536 1036 530 1060 510 843 567 1035 477 1018 470 1023 458 994 467 1022 451 1009 445 1014 434 950 458 1008 409 989 407 992 391 956 410 984 374 962 377 966 358 860 444 951 338 931 338 932 323 902 343 924 314 909 314 909 299 851 349 891 283 871 288 869 272 847 297 855 268 844 269 844 252 736 495 803 203 781 215 774 196 699 240 626 174 624 195 603 178 607 482 561 178 553 212 529 201 543 250 517 193 515 224 495 206 519 304 461 219 461 246 439 232 457 282 421 246 425 269 396 260 484 398 382 270 386 296 368 288 391 336 346 305 354 329 327 325 386 396 306 343 319 365 300 363 333 396 293 375 297 393 276 395 474 522 269 424 286 449 258 449 313 487 244 472 267 492 240 494 350 547 227 531 246 547 223 552 273 570 212 585 212 585 212 585
607 709 228 705 257 718 232 737 301 738 234 764 260 771 238 788 363 773 243 804 266 811 246 827 309 829 252 858 276 862 256 883 468 825 266 909 292 912 281 928 313 921 286 943 308 943 301 960 371 924 298 974 323 974 313 993 358 978 330 1016 349 1016 346 1036 455 947 356 1049 374 1048 372 1065 406 1045 385 1084 403 1078 402 1101 466 1038 417 1120 437 1113 435 1132 475 1098 452 1142 473 1131 476 1154 595 887 521 1171 544 1157 556 1189 634 1126 714 1206 724 1172 747 1185 730 895 799 1165 803 1139 822 1152 809 1106 835 1139 838 1119 857 1128 827 1055 873 1118 872 1100 887 1104 870 1068 903 1097 899 1075 917 1081 847 970 939 1066 936 1042 959 1048 931 1010 970 1028 965 1012 985 1014 927 958 996 1002 988 985 1006 982 973 956 1015 971 1006 953 1026 950 849 844 1045 932 1027 910 1053 907 1001 873 1062 882 1047 867 1069 862 975 818 1084 833 1065 815 1090 807 1030 788 1093 794 1075 775 1096 763 741 721 1110 736 1087 717 1108 705 1054 698 1107 696 1088 681 1113 667 986 660 1109 637 1080 624 1106 608 1046 604 1100 580 1071 574 1093 554 873 609 1104 532 1073 525 1085 506 1047 517 1082 498 1062 492 1075 473 993 504 1075 452 1046 451 1057 428 1007 444 1037 400 1011 406 1019 380 895 479 1010 363 982 366 991 343 952 366 971 315 944 327 948 298 880 372 923 282 897 296 900 267 861 308 870 254 852 270 843 242 754 528 828 236 800 239 797 208 709 266 641 198 627 225 599 212 619 515 577 217 566 246 541 225 550 284 521 233 518 261 493 248 520 346 462 259 460 284 433 272 452 327 414 290 416 317 386 309 489 447 375 326 381 352 355 342 383 390 329 365 343 391 317 388 384 456 295 415 311 437 285 439 323 469 279 454 296 475 263 481 483 577 265 499 287 521 260 524 304 552 246 545 271 564 240 571 356 611 237 603 257 618 229 629 289 642 234 641 249 657 232 669
779 704 391 708 418 725 398 745 450 745 394 759 421 767 396 783 519 779 402 809 426 819 406 834 459 834 411 864 438 866 420 887 639 822 413 910 440 914 428 929 470 921 434 951 456 951 439 974 534 937 455 1002 481 1000 472 1023 519 1006 491 1051 516 1043 511 1072 633 951 526 1084 551 1075 545 1099 587 1070 568 1126 589 1114 590 1142 654 1060 626 1154 645 1141 646 1169 675 1122 668 1175 688 1159 701 1189 769 899 692 1199 731 1188 745 1223 816 1158 881 1232 896 1197 933 1212 897 905 938 1197 947 1169 964 1189 963 1136 986 1182 992 1156 1013 1177 990 1075 1050 1166 1048 1137 1070 1154 1055 1097 1091 1133 1090 1108 1116 1116 1031 978 1127 1096 1130 1071 1151 1080 1126 1034 1172 1063 1166 1038 1188 1041 1126 969 1200 1015 1194 995 1215 995 1184 966 1225 978 1213 959 1238 955 1033 849 1241 945 1223 917 1253 915 1204 885 1260 887 1243 872 1271 864 1158 818 1275 839 1255 819 1281 809 1231 795 1280 805 1262 783 1291 762 914 715 1299 684 1299 684 1299 684 1240 669 1288 652 1264 644 1283 627 1168 636 1275 590 1252 583 1262 567 1217 575 1255 550 1237 544 1251 523 1056 590 1233 499 1218 494 1223 483 1196 486 1215 472 1206 468 1209 456 1151 477 1197 434 1181 431 1184 418 1157 430 1170 402 1155 401 1158 388 1060 472 1138 363 1122 364 1125 347 1098 366 1108 336 1092 338 1093 321 1047 375 1072 310 1056 314 1053 301 1037 321 1042 299 1031 301 1026 284 934 522 990 251 962 263 953 258 883 283 815 218 807 248 780 241 798 515 759 220 749 250 733 228 736 278 710 237 708 258 691 242 710 334 662 250 660 275 641 258 648 310 615 282 617 299 594 289 674 432 569 310 574 332 553 327 572 373 526 342 531 368 508 362 570 433 492 388 503 408 482 409 513 437 475 421 485 438 459 441 662 562 446 464 465 488 436 487 491 526 426 516 442 537 414 541 537 599 407 576 428 592 401 595 453 620 397 609 417 630 389 642
603 622 211 623 229 637 213 648 272 661 207 674 239 683 212 698 350 696 214 733 246 739 222 756 288 758 230 792 259 797 238 819 458 752 256 857 277 860 266 876 308 861 277 892 294 891 288 910 362 867 296 928 315 928 308 948 350 928 326 966 346 961 345 983 454 876 362 1006 383 997 381 1018 415 986 393 1031 412 1022 410 1044 473 970 439 1065 457 1047 463 1067 486 1029 475 1073 492 1059 502 1086 577 787 554 1098 576 1085 583 1109 654 1053 727 1109 730 1081 754 1093 717 795 785 1071 796 1047 814 1066 805 1025 825 1058 829 1038 847 1049 819 972 865 1040 866 1016 884 1025 869 988 897 1019 896 996 916 1006 835 880 939 986 935 962 956 969 936 934 973 951 966 931 986 935 929 881 999 917 990 898 1007 895 982 877 1011 887 1004 871 1028 869 839 756 1043 844 1029 819 1057 817 1010 785 1067 791 1052 773 1075 769 958 720 1086 731 1064 713 1087 707 1034 692 1090 694 1070 676 1094 658 718 626 1089 610 1069 590 1089 578 1030 572 1089 560 1069 547 1080 532 960 545 1075 504 1054 497 1069 485 1009 485 1062 455 1041 450 1054 434 853 498 1032 409 1012 406 1016 396 988 401 1009 378 1000 377 1002 367 938 394 999 340 983 336 988 324 954 339 972 309 959 306 958 293 855 379 930 263 912 266 913 250 887 273 897 233 882 241 879 223 832 291 852 215 841 218 838 204 817 235 824 194 807 206 800 186 737 418 783 141 751 153 739 122 667 183 602 117 587 147 558 130 600 409 531 165 527 191 508 178 521 228 494 183 493 204 474 192 501 277 453 201 452 229 435 215 448 264 417 231 417 251 399 243 479 370 368 269 371 287 355 287 381 324 340 304 344 321 325 324 392 379 315 342 322 358 306 359 338 385 298 371 307 387 285 393 481 489 272 408 290 435 259 434 316 468 255 461 271 480 248 487 368 529 241 514 261 531 239 540 295 559 234 563 258 577 236 599
606 746 218 741 233 758 217 768 274 780 218 789 241 801 223 814 341 815 225 849 249 857 231 875 294 875 238 904 261 909 243 926 454 868 242 953 266 957 255 973 296 964 265 989 279 992 272 1006 352 979 281 1035 304 1034 296 1053 341 1037 309 1076 330 1074 325 1097 449 995 341 1122 363 1115 359 1140 400 1108 382 1158 401 1146 405 1167 459 1097 425 1187 442 1174 444 1199 476 1155 460 1207 481 1195 486 1224 577 946 511 1248 542 1240 553 1279 632 1207 711 1279 722 1250 751 1269 725 955 766 1246 778 1216 796 1233 789 1172 819 1224 822 1197 850 1211 816 1112 871 1203 873 1177 893 1192 875 1135 912 1175 912 1152 934 1164 849 1021 959 1143 953 1115 976 1122 946 1075 992 1103 986 1080 1009 1085 939 1012 1026 1061 1017 1040 1036 1039 998 1007 1048 1028 1034 1005 1059 1004 853 884 1068 973 1046 953 1073 948 1012 909 1082 919 1062 897 1088 890 967 845 1099 860 1080 843 1104 832 1049 817 1107 815 1085 801 1106 780 727 754 1126 731 1100 717 1122 700 1056 705 1119 689 1094 677 1114 658 975 675 1111 638 1088 628 1104 611 1038 616 1099 588 1075 582 1095 557 860 639 1080 528 1055 526 1066 506 1021 523 1064 492 1043 493 1054 474 961 518 1045 439 1014 446 1023 418 974 452 1003 401 980 408 982 385 867 505 963 371 941 378 941 354 904 392 932 339 908 348 907 323 840 412 876 307 858 322 851 300 827 349 842 297 822 312 818 284 742 570 788 270 759 288 751 251 674 318 595 244 589 285 559 272 606 565 524 303 515 323 503 320 511 346 500 320 491 335 474 321 505 407 452 333 453 351 435 343 450 383 423 355 423 375 404 370 486 498 378 390 380 405 360 404 386 446 343 422 346 438 332 440 390 505 312 466 321 478 308 483 333 500 291 501 291 501 291 501 484 622 270 536 283 555 263 562 306 588 253 582 265 595 246 603 357 650 236 629 250 642 231 649 278 669 227 661 245 676 221 692
558 589 218 645 239 656 224 673 274 667 230 683 248 691 235 706 346 689 252 735 266 740 259 752 297 748 268 771 280 776 274 792 449 722 300 844 316 844 318 849 331 846 330 864 330 864 330 864 378 838 341 887 353 886 355 897 372 886 366 903 376 905 376 917 459 829 396 929 408 930 412 935 425 928 425 946 431 945 434 953 469 915 454 971 467 970 469 977 484 960 487 976 492 975 494 988 571 774 548 1027 567 1022 572 1042 640 993 711 1037 717 1017 735 1022 712 776 793 995 798 977 811 986 800 949 823 977 826 962 841 969 812 903 860 952 859 933 877 940 863 910 885 929 884 915 898 916 829 822 912 905 913 887 928 889 912 861 938 876 938 862 957 862 907 810 969 840 963 828 974 824 957 809 978 815 973 803 993 799 824 706 1015 765 1004 744 1026 741 978 708 1027 713 1014 697 1034 689 932 654 1041 663 1028 648 1047 642 994 623 1049 620 1028 605 1050 595 690 580 1045 545 1026 534 1050 513 980 516 1037 477 1022 471 1026 452 920 489 1009 398 1009 398 1009 398 984 396 989 368 989 368 989 368 814 455 969 370 961 363 972 352 937 358 954 317 954 317 954 317 888 353 946 300 946 300 946 300 896 307 919 272 902 277 901 258 813 341 880 235 865 238 867 220 833 248 836 200 836 200 836 200 779 270 811 183 811 183 811 183 764 217 775 152 753 173 736 157 692 415 691 165 685 162 686 129 596 187 510 122 508 160 503 167 546 427 457 174 450 198 425 185 447 239 399 200 399 200 399 200 442 293 363 231 363 231 363 231 378 279 342 259 345 276 329 278 429 375 320 288 319 310 296 303 329 343 276 328 276 328 276 328 343 396 260 372 260 372 260 372 286 410 244 406 244 406 244 406 430 488 234 424 234 424 234 424 244 446 213 449 213 449 213 449 321 532 218 505 225 522 209 526 261 566 197 571 223 582 204 599
600 733 218 769 242 782 224 800 277 794 227 813 248 818 234 835 363 815 234 861 256 866 239 883 311 875 250 913 274 914 260 933 467 858 276 972 297 973 286 989 328 970 293 996 309 997 299 1013 380 973 309 1046 337 1040 330 1062 375 1032 345 1072 366 1070 363 1093 469 986 387 1117 406 1111 408 1126 438 1096 424 1143 440 1132 440 1154 490 1078 461 1162 477 1151 478 1170 506 1130 490 1175 508 1164 511 1188 591 922 535 1203 568 1189 573 1228 651 1155 714 1229 729 1196 754 1212 727 922 798 1176 800 1157 814 1165 806 1127 826 1162 828 1147 845 1156 819 1073 867 1149 868 1130 884 1140 873 1098 897 1128 898 1109 917 1118 844 989 948 1091 943 1067 966 1073 939 1034 980 1059 974 1040 996 1044 934 981 1007 1022 992 1002 1008 1006 985 984 1019 996 1010 980 1033 980 846 865 1042 946 1028 922 1051 920 1006 894 1060 903 1044 884 1069 879 960 833 1075 859 1058 837 1080 832 1028 814 1089 822 1067 803 1092 790 723 738 1109 728 1089 710 1113 699 1048 687 1106 670 1085 662 1102 645 970 656 1098 627 1076 614 1092 599 1031 597 1084 564 1060 561 1077 541 868 611 1080 506 1054 499 1066 481 1021 496 1055 466 1034 468 1044 444 959 494 1032 429 1008 430 1021 402 971 427 1000 388 979 391 981 373 870 481 959 343 935 350 935 329 901 362 920 311 900 322 895 294 841 379 870 285 850 298 844 269 819 321 830 265 811 279 805 250 734 551 775 237 748 251 737 221 660 287 582 221 573 251 548 236 594 546 519 264 512 291 493 277 503 324 477 283 477 307 459 292 487 377 434 304 436 326 416 313 431 360 400 329 401 348 379 340 463 478 359 362 362 387 339 378 365 424 320 399 328 422 303 420 375 489 296 445 307 462 286 463 321 489 272 472 287 490 256 491 462 603 264 532 275 548 249 554 299 581 245 576 257 590 234 595 345 642 222 626 244 645 218 654 269 670 215 669 236 685 211 701
556 728 220 707 229 721 219 729 252 742 210 759 228 767 214 788 308 780 219 813 233 819 225 832 270 836 235 859 250 868 241 885 410 833 257 909 267 914 265 922 287 922 270 944 275 946 267 960 332 932 287 984 292 986 288 1002 326 984 314 1013 325 1011 324 1034 411 954 338 1051 354 1048 360 1051 378 1043 359 1087 376 1079 381 1084 419 1041 398 1102 398 1102 398 1102 430 1083 429 1106 439 1104 447 1123 546 880 498 1135 504 1143 502 1172 582 1125 654 1186 655 1160 660 1154 671 899 703 1145 715 1129 729 1140 729 1110 758 1142 755 1128 766 1129 747 1070 782 1129 787 1110 800 1118 791 1083 817 1100 817 1087 831 1087 781 989 852 1085 856 1069 872 1076 858 1040 898 1062 893 1046 910 1047 867 991 934 1026 924 1010 924 1005 913 986 924 986 931 982 947 979 801 867 958 960 954 939 977 939 942 909 983 916 975 903 993 897 900 842 1003 877 996 860 1018 857 980 830 1012 833 1001 817 1021 805 680 744 1042 748 1019 731 1036 717 985 716 1036 703 1015 692 1029 678 922 679 1032 649 1005 640 1024 626 969 626 1020 597 993 594 1006 570 808 630 987 546 970 541 978 529 947 536 974 522 959 517 966 500 898 527 961 475 937 474 942 456 904 475 924 438 907 444 912 425 814 516 900 412 878 416 884 395 853 417 871 381 853 388 851 368 801 428 827 350 812 362 806 351 791 374 798 345 788 352 783 336 697 563 752 308 729 315 724 287 648 341 573 277 570 305 547 296 576 557 512 320 512 320 512 320 503 355 490 325 485 341 470 330 487 401 445 343 444 362 427 356 438 385 418 365 416 378 397 366 467 482 384 376 386 396 367 391 381 423 354 404 357 418 336 416 382 474 319 435 326 448 311 450 335 471 303 458 314 470 291 474 456 596 269 509 283 529 255 529 299 558 248 546 265 565 240 569 335 622 222 604 239 621 216 630 264 644 216 637 236 653 211 672
564 698 193 713 217 730 194 748 250 745 199 751 219 760 200 772 328 769 208 817 234 823 217 839 279 833 230 866 252 871 237 891 434 813 245 905 266 909 260 923 296 911 267 934 278 937 272 950 350 917 282 980 305 975 298 996 337 976 312 1013 331 1008 326 1027 433 928 351 1050 371 1042 370 1063 400 1035 387 1076 402 1070 404 1087 456 1017 428 1102 445 1092 449 1112 471 1074 459 1112 476 1102 474 1123 552 869 499 1143 528 1133 535 1163 614 1106 696 1164 697 1134 725 1147 691 886 751 1118 754 1100 766 1109 758 1078 774 1102 777 1094 792 1102 770 1026 817 1091 819 1075 835 1085 823 1045 852 1070 851 1055 864 1062 796 943 886 1043 885 1028 899 1032 882 994 914 1019 913 1004 932 1006 878 943 950 982 942 966 954 964 930 942 960 956 957 944 972 944 807 829 988 920 980 898 998 898 955 862 1008 877 998 857 1019 854 920 798 1034 827 1019 807 1040 805 986 778 1042 787 1030 770 1050 757 698 704 1056 703 1034 684 1063 669 1001 663 1048 615 1048 615 1048 615 935 628 1039 575 1039 575 1039 575 986 566 1022 535 1000 537 1009 517 823 591 1006 515 993 503 1008 484 969 492 992 451 992 451 992 451 904 485 965 412 965 412 965 412 918 423 939 386 918 395 918 371 820 477 903 359 890 360 895 335 860 363 860 315 860 315 860 315 800 391 824 305 819 302 817 292 785 333 793 292 774 303 764 289 714 529 732 268 726 265 728 236 642 294 564 215 559 255 555 262 567 534 506 260 495 287 476 269 487 322 440 282 440 282 440 282 473 374 401 306 401 306 401 306 406 345 387 339 381 339 366 333 451 460 357 365 358 377 342 371 360 413 308 386 308 386 308 386 364 468 288 429 288 429 288 429 312 469 271 451 283 474 259 483 440 574 251 486 261 507 236 507 271 532 227 543 227 543 227 544 326 605 204 579 204 579 204 579 257 632 186 639 211 657 198 678
626 750 224 777 248 790 226 804 295 811 234 831 262 841 235 865 353 851 247 877 270 890 257 905 311 909 255 936 279 942 256 961 463 921 281 1029 306 1028 298 1048 338 1027 308 1057 324 1058 316 1077 385 1041 330 1103 357 1100 352 1123 397 1095 372 1140 392 1136 391 1160 480 1061 426 1168 443 1162 445 1177 469 1155 464 1193 475 1187 479 1201 522 1148 512 1220 527 1209 532 1221 553 1192 547 1231 564 1223 572 1239 614 982 636 1244 652 1236 660 1249 724 1190 833 1222 833 1222 833 1222 796 973 864 1165 864 1165 864 1165 875 1134 897 1150 897 1150 897 1150 894 1093 937 1113 937 1113 937 1113 934 1098 953 1100 953 1100 953 1100 920 1021 985 1056 985 1056 985 1056 981 1042 998 1039 998 1039 998 1039 978 1000 1020 1003 1020 1003 1020 1003 1012 992 1030 983 1030 983 1030 983 918 895 1105 933 1090 913 1108 907 1066 884 1108 886 1101 874 1119 866 1030 836 1126 840 1110 827 1133 824 1079 801 1133 809 1121 792 1145 780 748 744 1102 733 1088 714 1104 702 1053 697 1098 677 1080 672 1095 655 990 665 1077 629 1068 620 1072 606 1034 604 1060 581 1047 574 1054 553 880 618 1049 501 1033 498 1037 484 1005 498 1024 475 1014 472 1013 461 963 492 1005 448 992 444 993 429 965 442 977 414 961 414 964 395 876 485 936 377 921 381 918 371 895 389 904 355 888 359 882 342 844 400 860 337 845 342 839 330 827 348 825 320 814 324 802 311 753 552 775 264 745 279 735 248 667 324 598 262 588 289 561 278 603 554 517 297 515 327 497 314 511 357 483 319 480 342 457 332 490 412 437 343 434 368 410 357 434 405 394 379 401 399 375 396 466 499 360 414 364 433 346 435 369 465 330 448 339 467 318 472 378 519 310 490 316 506 301 512 328 532 293 523 302 538 283 540 478 629 276 569 294 588 270 594 321 621 262 621 276 637 260 643 371 681 256 673 275 686 254 696 303 712 248 717 267 729 247 746
588 676 219 681 239 691 226 705 280 707 222 721 245 728 224 743 354 737 229 769 252 775 236 792 299 788 239 816 260 822 243 842 450 787 251 877 274 880 263 897 303 883 268 906 283 908 272 925 358 893 287 955 308 954 301 974 345 952 315 990 336 987 331 1009 443 911 351 1031 371 1025 370 1044 401 1018 381 1064 398 1053 398 1075 457 1005 420 1085 438 1077 441 1098 464 1063 447 1104 467 1090 471 1117 573 856 499 1148 532 1136 542 1171 619 1109 683 1183 702 1151 729 1174 710 871 779 1120 785 1099 800 1110 788 1072 809 1105 813 1088 827 1098 803 1024 846 1092 847 1070 866 1081 853 1038 881 1068 880 1050 898 1060 824 933 922 1046 918 1020 936 1028 917 990 955 1013 948 993 970 1001 912 933 980 977 972 962 989 963 960 936 994 954 986 937 1008 938 834 814 1029 891 1018 870 1043 872 991 838 1046 853 1032 833 1058 830 947 781 1058 806 1043 786 1067 782 1010 761 1066 775 1054 752 1073 739 719 682 1078 675 1078 675 1078 675 1026 650 1066 643 1051 636 1065 626 959 618 1065 599 1045 586 1061 575 1009 570 1058 551 1039 543 1054 527 856 562 1047 482 1028 476 1035 466 1004 472 1032 456 1018 451 1024 437 957 463 1024 416 1002 414 1009 394 970 409 993 379 979 380 981 361 866 445 958 339 936 339 938 323 908 345 929 306 908 311 908 291 855 352 885 274 868 282 861 265 844 300 859 264 840 268 833 246 734 492 790 222 766 233 760 203 682 254 605 190 601 218 579 198 592 480 533 245 527 261 511 255 516 283 499 254 498 272 480 263 498 334 453 280 449 296 431 292 446 323 419 303 420 320 404 316 473 418 376 322 380 343 361 340 384 370 347 355 352 370 333 372 386 423 320 389 329 407 311 408 333 427 308 418 314 428 297 432 470 537 291 473 301 490 283 498 322 520 274 513 283 531 264 538 364 578 254 571 273 584 256 594 295 606 250 608 262 617 249 629
704 892 295 898 319 922 294 936 356 948 294 967 325 976 299 999 435 985 305 1033 332 1039 310 1056 376 1054 323 1090 354 1091 333 1118 567 1022 340 1141 371 1144 358 1166 404 1151 368 1182 391 1182 380 1205 459 1159 386 1223 413 1219 405 1250 453 1222 428 1273 457 1264 455 1297 571 1162 476 1314 501 1306 500 1331 534 1296 516 1352 544 1335 549 1365 600 1271 573 1373 595 1355 600 1388 627 1337 627 1396 643 1372 658 1404 708 1097 667 1415 709 1395 725 1433 798 1347 873 1418 887 1377 922 1392 846 1081 938 1382 948 1346 972 1370 959 1304 1002 1352 1000 1320 1030 1334 974 1233 1057 1317 1051 1288 1078 1298 1051 1246 1093 1276 1085 1253 1115 1258 998 1138 1123 1245 1113 1216 1138 1222 1111 1184 1156 1201 1146 1179 1173 1180 1097 1121 1182 1158 1172 1133 1194 1133 1157 1104 1201 1116 1186 1096 1214 1090 987 1004 1223 1069 1202 1042 1234 1041 1185 1013 1231 1011 1213 996 1238 983 1116 956 1244 954 1219 936 1243 919 1185 913 1245 901 1219 885 1238 857 835 886 1219 856 1197 837 1217 820 1156 816 1214 797 1187 787 1207 768 1073 793 1202 752 1175 742 1196 725 1132 728 1182 689 1154 689 1166 662 959 753 1165 641 1139 637 1150 616 1109 631 1142 607 1122 604 1126 583 1049 631 1121 564 1096 569 1103 540 1056 569 1078 521 1058 528 1058 502 955 626 1044 490 1021 500 1021 477 988 509 1004 456 984 470 979 448 928 529 958 433 936 447 928 423 907 469 915 416 896 433 879 409 826 701 862 395 831 410 819 382 747 451 677 379 668 417 635 402 692 704 608 420 604 451 580 437 599 488 562 441 567 471 541 459 583 548 522 465 525 495 501 481 523 530 482 498 489 522 464 517 561 650 445 537 452 561 427 556 456 596 412 576 418 601 391 598 477 664 384 626 393 643 376 646 407 666 371 663 378 678 356 686 572 775 354 704 371 728 344 733 395 761 340 759 356 777 332 784 462 820 326 809 346 826 325 836 376 851 322 852 344 866 318 884
682 614 301 633 329 650 307 665 368 669 312 684 335 693 312 708 437 695 323 727 348 740 335 756 390 751 343 779 363 785 354 805 548 738 380 853 397 858 393 868 421 858 400 877 410 880 405 895 468 862 414 911 433 914 431 929 464 909 444 936 461 936 457 952 551 862 477 968 492 966 495 979 518 962 506 989 518 986 521 1005 563 949 543 1021 557 1012 565 1025 577 994 569 1025 584 1019 591 1038 671 775 629 1076 658 1068 664 1093 734 1043 808 1104 816 1074 840 1086 804 783 870 1074 878 1048 898 1062 887 1013 914 1056 916 1035 936 1050 907 955 959 1039 961 1012 985 1025 966 978 996 1008 996 989 1015 996 933 869 1029 975 1033 955 1049 962 1030 920 1071 943 1065 921 1087 922 1021 860 1099 902 1093 882 1110 881 1077 855 1115 864 1111 847 1126 840 938 745 1143 819 1125 791 1155 784 1099 755 1163 763 1147 740 1171 733 1048 695 1179 715 1161 694 1185 686 1121 664 1186 662 1167 647 1187 635 808 613 1179 588 1157 574 1173 555 1108 555 1169 534 1147 525 1165 513 1039 521 1155 489 1141 479 1152 469 1091 468 1144 433 1124 431 1133 414 934 476 1124 365 1104 361 1113 344 1075 361 1102 336 1086 334 1091 317 1018 360 1080 297 1061 298 1064 280 1030 301 1053 267 1036 269 1037 251 928 354 1011 227 995 233 990 218 965 246 976 206 962 210 956 191 914 258 941 184 927 191 925 174 905 210 915 168 899 176 891 153 804 447 842 133 816 141 803 121 741 181 671 120 656 144 626 131 668 427 546 170 547 194 527 185 544 223 517 192 519 209 501 204 538 269 487 211 487 233 470 226 490 261 451 239 460 258 440 255 491 317 429 272 431 290 413 288 440 322 400 306 404 321 385 320 451 371 374 338 384 356 369 357 399 377 365 370 369 383 350 387 539 485 342 426 353 445 335 451 382 474 331 478 342 492 324 499 437 527 323 511 336 527 315 532 371 555 307 555 326 571 301 582
764 685 398 794 419 801 410 816 456 805 414 830 431 834 419 851 530 823 437 874 456 881 442 898 496 889 461 919 481 922 471 945 647 848 480 982 499 986 492 1002 523 988 505 1010 519 1009 514 1026 574 984 526 1052 548 1046 545 1065 576 1041 563 1077 581 1071 581 1093 669 978 601 1103 625 1096 625 1118 652 1091 643 1130 663 1119 670 1142 707 1065 686 1149 708 1135 711 1155 735 1119 729 1158 744 1142 756 1167 790 896 809 1154 830 1140 841 1165 901 1104 976 1121 981 1117 1010 1126 935 868 1059 1111 1061 1085 1083 1089 1060 1058 1085 1087 1086 1066 1109 1075 1065 1005 1127 1060 1129 1039 1146 1043 1125 1008 1154 1026 1153 1006 1172 1009 1065 906 1184 993 1181 969 1202 973 1173 938 1217 953 1207 932 1231 934 1156 884 1234 907 1226 888 1241 884 1207 868 1243 870 1233 857 1252 852 1045 780 1268 816 1247 796 1270 788 1214 768 1275 761 1251 743 1279 728 1147 717 1273 707 1254 692 1270 682 1218 676 1275 672 1255 655 1278 636 893 669 1249 601 1224 588 1240 571 1182 579 1239 550 1214 547 1225 525 1136 549 1222 513 1198 508 1210 494 1156 497 1199 465 1182 462 1195 445 1016 527 1165 395 1146 397 1146 380 1119 400 1133 371 1129 369 1128 359 1070 410 1127 352 1107 353 1111 336 1071 358 1091 308 1073 312 1072 296 985 405 1046 275 1029 284 1024 269 1000 298 1010 254 993 264 986 247 946 322 979 241 964 250 960 232 938 266 947 222 929 233 922 208 864 486 845 187 826 203 802 169 749 261 657 205 658 241 630 238 722 504 578 271 581 293 563 289 589 329 550 305 555 322 536 320 590 387 523 336 528 352 509 349 538 391 500 373 501 385 484 386 591 472 476 408 478 420 464 423 495 455 453 447 460 462 439 465 514 506 440 490 440 497 432 502 458 520 423 517 435 530 419 536 614 587 410 579 427 592 409 602 461 612 417 623 430 631 410 646 515 649 414 649 426 663 406 672 463 688 406 698 427 711 404 724
693 742 301 725 322 747 298 764 359 770 298 782 327 797 301 817 421 813 303 840 331 852 312 872 369 870 319 893 346 903 322 925 548 862 333 963 359 968 348 989 389 978 356 1005 378 1008 365 1030 450 989 371 1042 402 1046 390 1070 440 1049 408 1087 434 1084 430 1112 533 1006 441 1120 468 1116 463 1140 504 1111 484 1162 507 1148 514 1175 561 1097 525 1185 551 1175 554 1203 589 1154 580 1215 602 1193 609 1222 683 945 612 1244 650 1232 663 1270 736 1199 825 1273 829 1238 861 1257 828 949 867 1215 876 1190 900 1205 895 1157 924 1191 927 1174 948 1182 923 1104 961 1169 968 1151 986 1156 980 1119 1003 1139 1005 1124 1027 1128 947 1012 1043 1119 1046 1097 1062 1098 1042 1063 1077 1083 1078 1064 1099 1062 1042 1004 1111 1046 1108 1027 1131 1026 1100 998 1137 1011 1132 993 1150 988 979 888 1166 965 1153 935 1185 925 1125 895 1189 900 1171 880 1197 868 1072 835 1207 849 1187 825 1210 812 1151 798 1212 797 1197 779 1212 761 827 746 1214 741 1198 722 1214 708 1152 699 1211 678 1185 670 1205 651 1069 668 1198 650 1176 636 1194 618 1136 612 1191 583 1162 574 1177 550 961 627 1181 525 1156 517 1166 500 1123 513 1155 486 1139 484 1146 468 1066 505 1144 448 1118 443 1128 417 1076 445 1108 404 1084 404 1085 380 979 484 1065 360 1046 365 1047 344 1005 377 1029 319 1001 336 998 310 943 394 977 295 956 308 954 287 923 332 923 274 906 290 901 267 846 537 890 239 857 251 843 220 775 281 705 210 695 246 660 229 686 536 646 252 632 274 611 257 619 323 587 275 583 296 558 286 596 381 544 291 537 317 512 307 531 361 492 325 496 348 464 343 560 470 455 353 456 380 433 379 463 423 409 396 419 418 392 421 469 480 387 438 399 451 377 451 409 485 363 470 376 488 349 495 555 603 344 526 359 546 335 550 390 584 327 588 343 602 319 611 442 644 312 624 330 644 305 651 366 675 304 672 325 689 297 704
686 708 304 724 331 739 306 753 372 760 310 775 337 782 312 800 441 791 320 834 344 841 324 858 392 853 336 884 361 892 345 910 553 843 372 954 393 956 388 972 418 957 393 980 407 982 402 999 466 961 410 1016 429 1017 427 1035 465 1013 445 1048 461 1046 462 1066 556 961 480 1080 496 1075 498 1091 526 1069 511 1103 528 1099 528 1117 576 1057 551 1126 567 1119 573 1133 590 1105 586 1135 599 1130 608 1152 684 909 637 1157 662 1148 673 1173 743 1119 811 1174 819 1153 848 1167 813 906 889 1173 894 1148 910 1159 898 1119 926 1161 928 1139 948 1149 915 1066 970 1136 967 1113 989 1121 972 1078 1006 1105 1004 1088 1026 1095 941 971 1043 1080 1044 1060 1062 1064 1038 1029 1078 1054 1072 1031 1093 1033 1031 970 1105 1010 1099 993 1115 989 1084 966 1119 982 1112 966 1137 960 954 851 1150 923 1136 901 1162 898 1108 860 1168 870 1153 852 1179 847 1059 799 1188 812 1165 792 1190 788 1133 771 1196 774 1170 757 1201 739 818 711 1208 707 1190 687 1215 672 1149 662 1209 643 1185 631 1206 611 1069 626 1198 592 1173 582 1188 566 1131 565 1182 536 1160 528 1176 507 952 578 1153 481 1132 476 1138 461 1102 469 1127 444 1118 439 1120 425 1051 459 1109 404 1091 402 1095 383 1056 403 1078 368 1064 370 1061 354 960 446 1031 329 1016 329 1014 317 987 340 998 304 983 307 980 287 932 354 953 279 940 283 934 268 914 301 920 262 906 268 900 248 827 498 878 243 850 245 843 221 772 274 697 215 695 240 675 224 685 491 639 202 631 232 608 216 616 270 588 220 585 244 563 232 593 328 541 239 538 267 510 254 533 310 488 271 490 295 463 286 558 425 449 304 451 331 427 325 460 372 403 340 416 367 388 366 465 441 377 385 388 407 362 409 404 444 355 425 362 443 336 450 542 560 325 494 345 519 318 525 383 554 315 549 336 571 311 583 438 616 298 599 321 622 293 631 362 648 288 651 314 668 289 692
735 671 353 651 353 651 353 651 406 682 357 690 379 699 353 713 470 724 360 750 380 757 362 771 412 774 366 790 392 794 373 816 584 783 379 861 400 864 388 883 424 878 395 894 415 897 402 914 480 892 409 943 434 940 422 962 463 947 440 984 457 980 451 999 570 910 470 1019 491 1012 486 1031 517 1008 495 1049 518 1042 512 1064 579 1004 539 1084 559 1077 560 1097 589 1052 571 1104 591 1092 595 1119 706 853 636 1152 665 1145 674 1174 750 1120 814 1194 821 1162 854 1183 850 871 915 1153 920 1126 939 1142 927 1097 954 1136 958 1111 974 1125 947 1044 998 1116 997 1089 1016 1104 1002 1059 1032 1088 1030 1067 1051 1076 969 950 1071 1065 1070 1041 1086 1048 1068 1009 1104 1030 1099 1008 1119 1015 1067 950 1132 991 1126 971 1147 974 1119 947 1157 961 1144 944 1168 940 980 821 1184 887 1166 865 1194 863 1147 834 1199 838 1184 825 1203 817 1096 779 1212 784 1192 769 1218 760 1168 746 1230 726 1230 726 1230 726 856 682 1186 697 1167 678 1190 661 1143 656 1198 641 1170 632 1189 617 1095 615 1183 582 1165 573 1181 554 1136 557 1175 535 1152 527 1168 505 990 561 1163 491 1143 487 1151 471 1121 480 1146 463 1137 456 1143 444 1081 459 1126 413 1109 408 1112 392 1080 412 1100 379 1082 377 1080 360 998 437 1067 342 1047 347 1046 333 1023 352 1041 320 1026 324 1021 308 982 358 1003 293 990 295 988 284 968 307 981 276 964 284 957 265 874 488 890 237 858 245 839 223 779 274 689 225 694 254 663 249 728 497 627 270 627 270 627 270 623 299 593 287 593 287 593 287 619 344 573 303 571 317 555 314 573 341 540 324 547 338 525 338 608 424 513 353 518 368 499 368 524 392 487 379 494 397 474 397 526 443 462 429 462 429 462 429 478 454 452 457 452 457 452 457 627 539 447 471 459 494 433 500 475 523 431 521 449 536 427 545 510 573 419 569 434 581 416 594 460 606 412 601 431 621 413 638
739 691 352 635 378 664 345 677 411 693 347 707 374 720 346 735 469 744 349 761 369 771 344 786 406 795 352 822 375 830 353 845 577 815 363 877 384 884 370 900 410 900 376 925 392 928 387 945 459 922 386 966 412 968 397 987 449 983 421 1017 442 1016 432 1038 557 946 451 1063 474 1058 468 1077 509 1057 488 1103 512 1095 512 1118 577 1053 533 1136 559 1126 552 1154 595 1112 586 1165 605 1149 615 1175 707 895 606 1195 640 1181 650 1217 736 1155 800 1241 817 1211 843 1237 847 913 862 1210 872 1187 889 1208 890 1154 912 1206 922 1179 943 1199 928 1099 973 1188 978 1160 998 1181 992 1125 1029 1160 1027 1135 1051 1146 973 999 1085 1122 1080 1098 1108 1105 1082 1060 1134 1080 1123 1060 1149 1057 1079 995 1156 1037 1149 1022 1172 1023 1135 988 1180 998 1165 979 1194 977 985 869 1206 950 1191 927 1217 927 1169 892 1227 891 1207 875 1235 867 1121 824 1246 839 1225 819 1253 810 1188 788 1256 783 1228 762 1251 740 864 710 1254 739 1232 713 1258 698 1195 687 1257 681 1232 667 1254 653 1120 645 1250 622 1226 610 1247 598 1180 592 1243 563 1215 553 1234 533 1011 591 1211 499 1197 489 1205 480 1171 486 1198 465 1181 462 1187 447 1117 475 1182 422 1161 423 1164 404 1129 421 1155 388 1137 388 1137 372 1029 462 1118 352 1101 353 1100 337 1075 353 1089 323 1072 324 1070 307 1019 367 1054 293 1036 298 1036 284 1009 310 1020 275 1005 282 1000 260 897 516 974 236 947 240 945 209 860 261 789 189 785 221 754 203 757 514 720 200 710 228 688 215 697 264 671 216 668 239 651 225 673 318 626 231 623 255 604 243 616 293 577 255 580 278 558 269 634 416 539 286 542 308 519 304 542 346 496 315 503 337 476 330 542 406 467 355 476 372 455 370 486 404 446 379 454 400 431 399 624 538 417 432 434 455 404 456 461 504 389 489 406 512 376 514 505 571 373 539 394 560 366 568 427 593 359 580 384 603 351 618
659 800 257 763 280 788 254 806 313 811 255 820 280 833 258 850 395 849 257 868 276 879 256 891 321 903 257 930 287 940 265 963 509 912 270 998 297 1004 280 1023 324 1013 289 1039 310 1043 299 1064 392 1025 300 1081 329 1082 316 1106 363 1093 334 1126 356 1126 347 1150 487 1044 365 1175 389 1172 387 1197 428 1166 403 1223 428 1208 429 1239 502 1150 453 1251 475 1241 477 1270 513 1220 493 1279 519 1263 532 1296 630 1003 551 1318 583 1302 588 1335 672 1275 747 1348 756 1316 786 1332 773 1021 801 1321 820 1291 843 1314 834 1250 861 1309 868 1278 891 1299 862 1184 920 1289 925 1258 951 1275 934 1213 967 1255 970 1231 996 1245 904 1093 1012 1226 1010 1194 1034 1206 1007 1158 1050 1193 1047 1162 1075 1168 1000 1086 1087 1142 1079 1118 1102 1119 1065 1084 1111 1112 1102 1088 1128 1084 914 954 1141 1055 1125 1025 1152 1028 1097 986 1164 989 1145 971 1169 964 1037 916 1175 947 1155 927 1184 922 1122 892 1188 896 1161 879 1190 858 792 814 1193 810 1168 792 1182 774 1134 778 1193 774 1167 759 1190 741 1058 744 1182 698 1156 694 1177 673 1114 682 1169 656 1144 651 1165 629 935 690 1142 583 1124 583 1118 578 1098 579 1122 560 1110 556 1117 538 1039 576 1109 519 1090 514 1098 496 1053 517 1082 476 1062 483 1064 460 944 560 1045 443 1027 444 1026 429 994 456 1016 415 998 422 997 401 938 467 973 391 958 393 954 377 931 411 947 379 931 384 930 362 819 609 896 324 860 337 858 302 776 362 709 278 697 315 667 302 677 598 631 313 622 339 606 323 614 365 595 326 590 348 573 330 592 428 548 335 545 363 526 345 539 397 508 358 509 380 488 364 566 524 464 381 462 411 440 398 465 449 421 418 427 440 401 435 468 513 390 450 399 474 378 474 406 502 372 482 375 499 357 496 543 645 325 537 345 567 312 561 367 605 302 585 320 607 287 610 427 678 271 652 300 670 272 686 330 694 270 683 288 702 254 720
590 717 211 638 229 665 207 678 270 695 202 698 223 712 201 724 336 742 198 758 222 767 202 781 261 789 202 810 228 816 204 836 426 810 216 877 235 880 224 899 265 888 227 906 243 910 233 925 312 904 231 949 256 951 242 971 289 960 260 993 282 995 270 1014 405 934 286 1049 312 1045 308 1066 344 1041 312 1083 339 1076 333 1103 406 1037 350 1115 374 1108 372 1133 408 1098 388 1144 406 1132 409 1163 539 923 430 1195 466 1186 475 1221 554 1166 611 1252 628 1220 655 1242 671 937 695 1223 707 1201 722 1218 721 1167 737 1215 745 1193 760 1210 747 1110 791 1201 795 1178 817 1192 803 1142 824 1182 833 1162 855 1178 793 1028 877 1158 875 1134 898 1145 877 1097 917 1133 914 1109 942 1115 887 1034 949 1093 948 1075 967 1080 936 1045 974 1071 969 1049 993 1049 820 899 1012 1021 997 995 1024 993 980 949 1032 969 1020 949 1045 943 934 877 1058 916 1046 894 1071 889 1014 862 1076 867 1057 851 1078 836 724 742 1099 827 1080 796 1110 786 1048 766 1110 755 1086 745 1108 730 975 722 1104 703 1086 692 1108 681 1048 670 1103 652 1081 639 1101 619 877 648 1108 599 1086 590 1098 570 1053 581 1095 559 1074 551 1087 536 997 558 1079 507 1057 503 1067 484 1020 496 1052 462 1031 464 1036 450 913 521 1040 439 1015 431 1024 407 980 430 1012 388 990 394 993 370 914 427 978 345 948 350 954 322 910 361 939 310 910 321 911 289 774 547 903 262 868 260 870 224 769 269 712 178 696 212 660 200 642 511 650 219 630 246 618 220 609 282 594 221 580 252 568 228 573 341 534 236 527 265 509 245 510 305 476 257 474 285 457 269 525 429 441 279 440 307 414 295 432 352 391 313 391 342 364 339 422 412 356 350 359 374 332 365 361 412 314 384 322 409 295 403 485 546 289 418 300 444 271 442 315 497 250 477 266 500 238 500 356 570 222 526 241 552 211 550 273 591 199 582 226 606 198 625
641 718 292 776 292 776 292 776 320 788 296 807 296 807 296 807 424 811 318 857 340 860 329 878 381 862 336 891 356 893 340 912 537 843 372 986 372 986 372 986 404 985 395 1013 395 1013 395 1013 458 973 406 1032 425 1028 419 1049 453 1024 434 1058 451 1051 449 1072 542 973 478 1088 494 1082 495 1101 518 1075 507 1113 524 1105 525 1125 567 1057 545 1137 556 1123 563 1123 579 1109 588 1154 588 1154 588 1154 664 908 638 1186 667 1167 681 1199 747 1124 820 1181 832 1155 857 1167 807 904 887 1151 891 1129 897 1132 895 1101 908 1133 913 1117 931 1129 903 1047 947 1117 951 1099 965 1104 953 1066 982 1091 979 1073 998 1082 930 960 1030 1052 1028 1036 1042 1036 1021 1005 1056 1023 1055 1007 1070 1009 1011 955 1079 989 1075 974 1088 973 1065 954 1089 963 1087 953 1104 951 923 834 1122 908 1114 885 1135 882 1087 853 1142 865 1129 846 1150 841 1037 795 1161 808 1141 790 1163 779 1111 765 1162 772 1148 757 1174 744 803 709 1202 702 1171 674 1199 654 1132 651 1191 639 1169 625 1192 610 1053 614 1186 577 1156 568 1181 544 1113 546 1169 517 1142 510 1165 487 936 564 1149 446 1119 448 1132 424 1092 443 1125 412 1105 410 1117 388 1028 439 1110 376 1078 376 1091 343 1040 371 1073 325 1046 332 1049 304 934 422 1015 273 988 286 986 259 950 302 969 241 945 260 943 232 889 329 918 226 896 242 885 216 862 266 870 213 850 229 845 203 805 481 822 201 789 214 775 180 706 255 621 193 614 231 576 223 646 497 574 242 561 271 541 258 555 297 533 264 529 285 505 273 542 356 489 284 486 307 466 299 481 337 450 314 450 332 432 330 512 444 395 356 400 377 379 374 404 409 357 392 371 414 348 418 420 467 339 437 347 450 334 452 364 476 329 466 338 484 312 487 526 582 302 519 316 540 295 545 355 576 290 577 307 593 282 602 413 633 271 639 297 655 273 667 332 679 270 689 296 701 272 720
567 690 199 736 199 736 199 736 225 750 204 775 204 775 204 775 330 773 220 800 233 808 221 821 282 822 229 848 248 852 233 875 432 820 272 928 284 930 283 937 305 932 290 953 299 954 296 964 353 930 300 980 314 982 312 991 343 982 325 1014 338 1013 340 1025 440 941 368 1058 379 1056 382 1070 407 1048 397 1083 410 1080 413 1092 456 1033 432 1105 443 1098 450 1112 465 1083 464 1121 473 1113 480 1126 560 887 519 1162 545 1151 562 1186 627 1122 701 1186 713 1152 739 1165 704 886 770 1148 776 1128 786 1143 778 1091 804 1130 807 1115 820 1125 795 1040 845 1116 849 1095 865 1107 849 1056 885 1091 884 1073 901 1081 823 944 931 1041 931 1025 946 1027 918 987 959 1010 953 993 976 999 907 933 984 970 978 956 993 953 961 924 1000 944 994 929 1008 925 818 817 1029 884 1020 865 1041 865 979 831 1049 839 1034 824 1054 818 929 774 1061 783 1061 783 1061 783 1014 757 1074 748 1074 748 1074 748 696 695 1052 679 1029 662 1051 649 1001 644 1049 639 1030 626 1051 611 933 604 1054 586 1026 573 1051 557 987 555 1049 529 1019 520 1037 498 836 542 994 408 994 408 994 408 956 411 967 378 967 378 967 378 910 415 954 365 937 362 937 347 913 367 928 341 911 343 913 326 833 414 887 301 869 311 866 292 847 315 857 286 841 294 837 275 802 337 810 264 795 274 788 258 779 285 779 258 768 269 759 249 708 496 752 245 722 264 720 240 643 288 562 227 561 254 528 238 556 489 497 245 490 268 477 252 482 284 467 258 465 273 450 265 465 333 428 274 426 294 409 283 421 322 392 294 394 313 378 303 434 417 335 333 339 352 320 347 339 374 315 358 316 370 304 369 346 418 287 385 287 385 287 385 300 418 262 419 262 419 262 419 428 545 227 490 244 516 212 522 273 553 212 550 234 570 206 579 325 613 206 623 231 635 206 652 264 654 204 665 232 677 205 695
672 646 320 666 347 683 324 700 381 701 328 720 351 728 336 746 444 729 337 754 359 764 342 782 393 777 342 798 368 804 349 820 556 766 366 859 393 865 383 883 420 869 392 889 407 894 405 909 471 867 409 920 428 923 423 941 465 919 429 960 455 953 455 978 548 881 474 997 498 995 496 1013 525 983 508 1024 525 1017 529 1035 574 970 538 1040 553 1040 556 1054 586 1017 571 1066 591 1051 600 1080 677 829 656 1091 664 1093 680 1132 740 1059 812 1130 819 1096 821 1091 819 825 894 1086 900 1059 921 1070 899 1020 932 1060 933 1042 956 1051 913 972 958 1046 965 1023 988 1032 963 984 997 1018 993 992 1014 999 935 885 1038 980 1035 954 1057 956 1025 916 1070 942 1067 922 1086 919 1016 869 1084 913 1079 896 1098 894 1065 865 1106 888 1096 863 1123 861 934 766 1133 830 1111 802 1141 791 1083 773 1142 778 1127 763 1150 749 1040 723 1152 739 1137 718 1158 704 1097 689 1164 694 1137 672 1157 646 814 644 1152 627 1129 614 1149 602 1095 598 1148 595 1124 583 1148 570 1038 567 1137 535 1118 525 1133 514 1084 513 1125 485 1105 481 1113 461 929 521 1099 427 1079 423 1086 406 1052 418 1078 394 1065 391 1067 376 1012 411 1067 358 1048 359 1051 339 1015 358 1034 322 1018 327 1019 307 924 398 990 290 975 296 971 282 954 299 957 266 945 273 940 258 903 314 920 248 908 257 900 243 889 269 892 237 881 246 872 229 814 463 852 189 826 205 818 176 747 229 679 175 674 199 646 188 669 462 608 221 601 242 584 231 593 265 572 236 569 252 554 245 579 314 537 249 534 268 515 257 524 296 500 274 502 292 481 285 549 396 452 303 458 323 437 321 457 352 418 334 428 359 404 357 466 410 394 376 408 394 391 396 416 411 392 401 393 416 373 415 555 523 355 463 370 484 346 487 391 513 339 510 356 526 331 534 433 567 327 566 349 582 327 596 372 599 325 588 345 610 316 621
680 737 305 701 326 714 313 722 362 733 306 740 325 752 304 762 428 775 306 780 327 795 307 805 367 815 306 830 330 839 308 855 523 838 322 917 342 921 335 932 372 925 338 946 352 950 342 965 423 933 345 979 366 983 354 1001 404 987 368 1021 388 1021 380 1039 504 961 409 1079 428 1074 423 1090 461 1064 440 1111 459 1103 459 1120 515 1053 471 1129 489 1123 486 1140 518 1105 496 1145 517 1142 515 1164 632 926 549 1182 582 1175 584 1212 666 1154 732 1231 746 1201 774 1218 767 945 827 1199 830 1178 845 1189 837 1153 857 1183 860 1170 873 1181 854 1109 892 1168 896 1153 910 1164 902 1127 924 1151 925 1138 942 1144 882 1022 963 1128 963 1110 980 1117 964 1081 998 1104 994 1088 1015 1093 968 1031 1031 1076 1031 1076 1031 1076 1016 1040 1042 1056 1037 1041 1059 1048 898 898 1086 1000 1073 974 1104 976 1058 940 1109 952 1096 935 1120 932 1013 881 1136 907 1137 907 1137 907 1095 869 1155 866 1155 866 1155 866 790 755 1192 771 1164 752 1187 739 1133 736 1187 731 1161 717 1186 705 1062 699 1182 670 1156 659 1174 646 1114 644 1170 626 1145 618 1166 602 935 645 1143 543 1124 537 1128 527 1108 531 1126 509 1118 510 1115 510 1053 530 1110 485 1092 481 1096 467 1066 479 1089 453 1072 453 1076 435 964 521 1066 425 1044 426 1048 408 1019 427 1036 398 1022 398 1021 383 967 434 1010 366 993 370 991 356 968 378 982 354 970 354 969 334 839 555 936 310 904 314 897 282 825 326 767 264 754 281 737 263 701 547 661 253 655 277 638 266 647 302 631 269 627 284 608 274 631 354 590 276 587 296 569 287 580 329 554 299 550 313 534 301 587 440 506 314 506 335 487 331 506 366 469 338 474 358 451 353 499 420 435 369 438 380 429 379 441 400 418 381 424 397 401 393 569 568 358 467 376 489 353 490 402 522 336 508 355 528 330 531 436 591 314 558 332 578 303 580 361 608 295 595 315 617 285 628
588 632 222 602 240 614 228 627 279 632 219 640 243 649 223 663 355 671 223 686 244 697 228 711 289 715 227 733 248 743 228 761 441 735 235 805 256 809 245 826 284 816 248 834 264 838 253 853 337 830 262 882 282 884 275 903 324 886 285 920 309 917 301 940 424 855 321 968 340 962 340 980 370 958 347 1002 367 994 363 1016 428 951 383 1024 402 1018 404 1040 428 1004 408 1046 427 1034 430 1060 555 813 459 1094 494 1086 499 1120 581 1066 637 1148 659 1119 687 1143 696 841 743 1097 751 1072 766 1085 756 1045 777 1082 779 1065 793 1074 772 999 810 1074 815 1050 832 1062 821 1017 846 1051 847 1033 871 1047 804 909 891 1031 891 1007 910 1018 890 974 929 1004 923 983 947 992 889 919 952 971 947 956 963 958 940 928 969 950 963 931 987 935 834 793 1015 885 1005 860 1031 864 980 830 1033 846 1019 825 1049 825 942 769 1047 801 1036 782 1059 781 1005 752 1061 776 1048 749 1071 736 719 650 1079 672 1079 672 1079 672 1031 645 1071 641 1055 634 1072 624 963 607 1072 599 1054 585 1072 576 1022 563 1075 553 1052 543 1072 525 873 542 1067 480 1050 470 1059 458 1025 466 1053 450 1040 445 1046 431 975 453 1052 412 1030 406 1038 391 996 401 1027 374 1009 371 1016 353 892 424 992 326 970 323 972 305 937 328 965 287 941 294 943 270 886 328 921 258 903 263 900 245 883 274 898 241 881 246 873 223 756 468 837 196 808 203 804 171 722 217 652 140 642 172 621 146 606 455 573 192 563 210 551 198 554 231 537 200 536 217 520 206 530 282 492 219 488 237 471 228 481 264 458 239 454 254 438 249 496 362 408 258 412 278 393 274 410 306 374 287 379 304 362 304 411 360 347 319 354 335 339 336 358 356 335 344 338 354 321 357 489 487 305 401 319 421 297 425 335 455 289 441 299 459 277 466 372 514 265 494 284 510 264 519 306 535 259 531 268 543 256 553
607 759 201 704 221 731 192 744 255 763 189 771 218 787 190 806 329 812 190 836 217 849 195 864 257 871 198 894 230 903 202 931 460 869 210 955 240 959 223 981 270 969 230 996 253 999 240 1019 328 988 241 1038 269 1041 256 1069 309 1048 277 1092 303 1087 299 1119 429 1011 321 1147 346 1139 343 1169 380 1133 356 1189 384 1175 387 1205 451 1122 409 1220 434 1202 435 1237 467 1189 457 1247 479 1224 490 1262 582 958 497 1270 539 1257 548 1299 632 1224 696 1305 717 1268 750 1285 719 948 766 1279 783 1245 802 1269 801 1207 834 1259 838 1225 866 1244 826 1135 893 1234 891 1201 918 1218 897 1162 937 1202 934 1174 960 1185 862 1043 974 1166 967 1138 992 1148 970 1103 1014 1129 1006 1105 1033 1110 966 1044 1043 1090 1035 1065 1060 1068 1026 1033 1069 1053 1058 1029 1087 1030 861 902 1099 1012 1081 979 1110 984 1064 947 1115 954 1096 937 1125 929 1004 880 1135 899 1113 875 1141 864 1083 849 1143 848 1119 827 1142 804 735 767 1124 797 1103 771 1129 760 1067 746 1129 738 1103 723 1127 709 991 711 1125 692 1097 678 1124 664 1057 658 1115 627 1087 622 1106 597 880 655 1107 572 1078 561 1095 546 1048 554 1086 535 1067 529 1075 508 989 550 1072 494 1043 492 1059 464 1005 489 1039 442 1016 446 1021 423 898 523 1005 399 980 407 982 387 946 412 967 362 947 371 944 350 880 428 930 333 904 344 900 318 872 366 890 312 866 325 859 298 757 574 838 281 802 292 798 266 717 320 651 243 640 276 609 260 623 568 578 271 568 297 547 283 560 336 529 286 529 315 506 297 537 395 490 304 489 332 468 317 481 367 449 330 448 353 422 342 501 490 397 362 401 392 379 381 404 428 359 398 363 422 337 418 407 494 327 441 335 460 314 462 345 487 305 472 315 491 290 495 499 618 283 519 297 546 268 547 317 582 264 572 274 593 251 594 374 647 244 618 261 638 237 646 286 669 230 657 251 678 218 696
561 511 158 584 187 596 169 617 238 608 177 637 201 642 186 658 318 626 202 682 222 687 210 702 269 698 222 733 244 734 232 755 436 659 244 783 266 786 258 803 299 786 268 816 288 816 277 836 359 786 295 856 318 853 312 872 353 843 328 887 348 883 346 903 453 780 387 926 408 916 407 937 434 901 420 947 440 936 443 957 490 867 473 964 489 954 497 971 515 924 512 978 529 961 539 990 570 705 555 997 580 982 593 1012 658 936 736 996 740 969 763 984 708 697 789 970 794 945 813 960 799 905 827 952 831 929 847 942 817 843 889 924 886 901 908 908 883 861 915 891 916 872 936 879 838 747 962 854 958 833 980 836 948 793 996 820 988 798 1013 800 935 732 1028 767 1017 750 1035 745 996 724 1040 736 1029 718 1052 714 835 619 1056 678 1035 657 1058 653 1001 622 1064 626 1046 607 1070 597 940 566 1080 579 1061 561 1085 554 1014 530 1089 526 1067 512 1088 498 690 498 1057 439 1026 424 1052 404 988 414 1038 392 1014 386 1028 367 911 398 1025 347 1005 342 1016 326 953 332 1004 292 982 291 991 270 806 362 975 242 953 239 958 223 924 242 952 211 935 217 937 199 872 245 925 177 906 181 911 159 874 192 892 149 874 155 870 137 783 253 850 116 834 126 828 109 803 140 814 91 798 105 792 86 750 162 766 78 749 89 744 70 727 113 732 64 718 80 707 57 672 322 680 54 659 75 648 45 584 107 505 61 505 89 477 79 542 333 459 85 452 110 437 94 447 139 417 103 419 125 400 118 430 191 384 128 384 147 365 139 382 178 354 154 355 171 335 167 415 278 315 184 319 205 299 199 323 239 284 218 292 238 271 237 329 289 258 260 266 272 257 276 280 293 249 283 258 295 236 299 427 400 218 340 240 358 210 362 270 396 202 397 224 412 202 416 323 451 198 438 219 455 191 465 249 481 185 483 210 500 185 518
617 563 255 584 278 599 260 620 319 615 268 630 290 639 274 656 394 635 276 676 295 683 282 698 341 695 287 725 312 730 295 749 499 676 309 770 331 774 323 791 359 777 326 796 343 801 333 815 410 782 349 839 372 838 368 860 404 837 377 874 396 871 393 891 500 785 421 915 438 908 440 923 469 893 449 931 470 925 472 945 522 872 503 963 520 951 525 973 544 924 533 973 552 961 558 983 611 734 570 1006 600 988 615 1015 675 953 739 1016 753 986 783 999 732 735 785 987 792 964 809 980 801 926 824 970 830 950 844 961 820 876 871 950 874 930 892 939 873 897 904 929 904 912 923 919 845 792 945 895 943 876 963 880 935 842 973 865 971 847 988 850 928 790 998 828 995 812 1012 809 985 786 1012 804 1010 788 1034 789 846 679 1043 759 1030 741 1052 738 1003 703 1055 711 1045 695 1065 693 951 643 1070 665 1059 649 1081 646 1022 620 1088 616 1070 605 1089 589 737 564 1089 531 1065 521 1081 505 1026 512 1079 493 1054 488 1068 470 960 485 1055 440 1040 435 1053 420 997 428 1045 393 1026 393 1036 376 852 443 1020 338 1005 338 1010 326 978 339 1001 318 992 317 996 301 932 336 986 281 965 285 968 267 933 289 952 256 939 259 938 244 854 326 904 224 894 223 893 211 867 234 877 201 864 206 862 191 823 248 841 183 832 187 826 177 805 205 814 166 800 179 793 163 737 390 778 159 756 171 752 136 676 194 606 134 599 162 575 155 615 390 561 158 556 177 542 166 550 205 528 171 527 188 511 180 530 245 491 186 488 206 476 198 487 237 463 207 461 223 447 219 504 328 419 239 421 255 403 250 426 286 391 261 395 279 379 275 425 332 361 299 365 311 355 311 379 332 347 321 352 333 335 334 499 444 319 364 330 380 308 382 359 420 294 415 312 427 292 432 393 478 278 470 297 483 276 487 327 508 264 511 288 523 262 542
557 595 187 626 209 638 188 657 266 655 198 689 223 691 207 709 337 683 217 733 237 737 223 752 281 747 229 784 250 786 240 802 441 723 252 833 272 838 263 853 303 834 271 858 286 861 280 877 357 839 295 904 316 902 309 922 351 895 326 939 345 933 341 953 446 847 367 967 386 961 384 979 419 949 404 993 420 986 422 1003 471 925 444 1015 461 1003 464 1021 487 984 483 1030 496 1018 503 1045 560 775 524 1056 549 1040 562 1071 636 998 708 1065 719 1036 747 1051 686 770 778 1014 780 994 793 1003 784 963 805 994 807 978 823 986 790 908 840 972 842 957 857 963 839 924 870 950 870 936 884 940 806 826 901 916 902 900 915 905 896 866 931 884 928 870 942 868 888 816 951 845 951 833 962 831 940 810 970 823 964 808 981 804 800 711 989 774 983 756 1001 753 958 726 1008 725 996 711 1012 702 907 669 1021 682 1009 667 1026 662 975 643 1035 643 1016 628 1039 617 677 594 1079 565 1051 549 1076 529 1011 528 1062 497 1037 495 1054 478 928 497 1041 445 1021 438 1033 424 979 427 1022 391 1001 389 1013 369 806 458 998 340 976 337 982 323 947 337 970 313 960 309 963 293 900 328 948 274 930 273 931 258 897 278 910 244 899 244 896 226 805 334 873 214 858 215 856 200 829 221 833 192 820 194 816 177 775 238 788 160 770 174 766 150 743 191 744 148 733 159 724 139 683 408 719 108 694 126 674 99 609 173 526 105 522 131 496 118 549 403 492 139 492 158 477 145 479 193 456 156 453 175 432 164 456 252 406 173 400 198 382 190 394 233 365 206 364 222 339 215 422 342 322 239 324 256 307 254 325 293 290 273 293 291 271 291 329 348 257 317 263 333 244 333 276 360 242 354 249 365 227 369 421 470 216 387 230 407 207 407 251 444 198 444 213 457 187 463 297 511 180 498 194 514 171 517 229 547 157 547 184 565 151 580
449 540 98 584 117 601 101 614 157 614 107 635 129 641 113 660 231 638 128 691 148 694 137 714 196 704 153 742 171 742 164 762 335 672 185 787 201 787 200 803 225 787 209 808 218 810 214 825 275 780 234 848 249 843 249 856 276 833 261 868 275 864 279 879 351 779 295 888 310 885 313 900 338 869 330 908 342 902 347 919 380 852 366 929 380 919 386 935 399 900 393 940 408 926 413 945 456 718 436 965 458 950 468 973 532 911 611 963 612 942 635 955 587 705 662 933 667 915 681 922 669 883 686 917 691 903 707 915 684 829 736 894 734 873 753 885 737 847 764 871 763 857 779 861 705 751 804 836 800 818 816 821 797 795 824 808 823 796 841 796 787 741 850 774 845 760 854 757 831 739 862 750 856 736 873 729 710 647 883 700 871 684 891 680 845 650 899 654 881 638 902 629 797 594 909 598 894 584 914 572 865 565 918 564 901 550 922 537 571 532 946 487 918 469 935 448 873 458 930 437 908 426 924 410 800 434 912 384 887 380 907 363 841 370 891 337 867 335 880 312 687 399 860 268 840 271 843 256 813 272 840 252 822 248 825 232 762 277 814 210 792 215 794 198 763 225 779 186 763 190 761 170 678 278 747 155 728 163 724 145 701 173 713 134 697 143 695 123 650 197 677 117 657 127 652 107 633 144 640 103 624 114 612 93 560 346 589 69 559 84 547 52 483 128 416 65 406 96 378 86 427 352 333 119 330 143 311 134 324 167 298 141 299 161 280 152 320 228 263 162 268 180 251 175 263 203 237 186 239 204 219 200 305 311 195 222 202 238 187 239 210 272 172 255 179 269 159 272 217 318 148 294 156 307 141 311 170 328 135 321 143 333 124 337 306 429 113 378 126 395 108 402 157 429 101 431 113 441 106 449 210 480 89 470 107 486 86 492 146 514 78 517 97 533 78 544
484 492 150 563 175 575 156 589 214 582 168 608 191 608 177 627 285 594 186 652 211 650 197 669 252 654 209 694 232 693 222 712 389 617 234 742 253 743 248 755 281 743 257 768 272 765 265 781 327 736 283 801 303 795 300 815 333 784 317 825 333 814 335 837 408 731 357 848 375 839 376 858 398 827 391 870 406 858 413 878 442 809 441 887 452 876 459 890 470 849 469 893 484 875 496 895 507 657 497 905 522 888 538 917 600 840 683 891 689 865 712 876 631 640 714 852 721 836 735 846 723 806 749 838 749 822 766 828 734 760 786 814 783 795 802 803 781 767 810 791 806 774 822 779 750 677 847 753 841 734 862 739 832 707 870 725 862 709 878 709 824 664 884 691 880 678 895 675 868 657 897 668 890 656 908 651 733 567 915 612 902 595 921 589 875 568 927 569 913 556 932 551 830 519 935 520 918 503 935 493 898 488 947 485 922 473 944 456 611 472 953 420 925 403 947 389 883 389 938 368 914 360 931 346 815 366 908 307 889 301 898 283 847 299 881 263 868 261 875 243 699 346 860 229 844 226 845 216 814 228 836 207 830 202 832 189 771 226 817 165 803 167 800 156 771 178 789 146 777 148 777 130 682 233 739 114 729 115 725 105 699 132 707 95 696 97 693 84 652 152 666 75 651 82 644 70 631 105 628 65 617 74 607 58 579 305 586 53 562 74 544 42 487 108 402 61 401 92 373 84 458 319 372 106 369 123 350 114 363 153 338 120 338 135 325 134 350 197 303 147 304 160 292 160 304 185 286 173 285 179 271 177 344 279 241 206 244 216 229 218 250 242 222 229 224 241 209 244 261 286 202 265 207 275 199 280 220 296 194 292 194 299 179 304 357 393 162 332 174 349 156 354 203 381 150 380 163 393 141 398 248 439 139 437 154 452 132 466 187 474 130 482 152 492 126 516
529 549 169 590 192 600 176 616 237 612 184 633 201 642 188 657 309 634 197 681 217 684 208 700 258 691 212 719 232 724 222 745 407 670 238 786 258 789 254 804 283 790 261 809 274 810 270 826 336 781 281 843 299 839 295 857 326 833 306 867 326 862 322 884 420 783 352 903 367 896 370 912 395 885 380 919 397 913 396 928 441 864 420 943 434 934 439 953 458 911 451 955 467 946 474 970 531 720 501 993 526 976 545 1003 603 934 673 994 680 965 706 985 655 716 742 962 741 938 759 953 745 906 766 949 769 926 787 939 754 857 809 928 809 909 828 918 811 874 843 899 840 882 860 886 775 773 883 864 877 844 896 850 869 814 907 836 904 817 925 822 861 766 932 796 925 779 940 773 910 757 946 771 937 756 957 752 773 655 980 722 962 706 985 698 928 669 991 678 974 660 996 657 876 609 1007 617 990 602 1012 593 946 576 1019 575 996 558 1018 538 645 540 988 486 965 473 981 456 926 465 974 445 953 440 970 427 857 447 953 401 938 394 946 382 894 388 936 356 919 353 928 338 754 422 908 308 892 307 899 293 861 310 888 284 872 282 878 264 815 310 860 245 844 250 845 234 815 262 832 222 817 228 815 208 742 312 795 193 781 200 777 188 756 217 764 178 753 185 751 168 713 234 726 160 716 170 711 156 696 193 701 146 687 160 677 139 638 377 660 127 636 141 625 109 563 178 500 117 490 147 463 140 515 374 440 156 436 174 419 165 432 198 408 172 410 188 394 178 422 250 376 187 378 206 360 199 378 237 345 207 349 225 328 218 403 332 304 240 310 259 293 257 318 291 280 268 287 288 267 286 324 341 250 310 259 325 243 326 278 346 240 335 247 349 231 352 405 445 224 379 235 394 218 398 265 425 212 424 220 434 207 440 307 479 196 473 210 486 192 493 245 506 181 507 199 521 182 533
593 602 208 623 236 641 213 658 281 660 214 685 245 694 225 710 349 692 238 745 260 750 247 766 307 761 261 799 280 800 270 819 457 734 280 842 299 845 290 859 333 845 302 873 319 875 314 892 386 850 329 917 348 915 341 931 381 910 361 951 380 942 379 960 473 852 398 984 417 976 419 993 443 961 429 1003 445 995 447 1016 494 943 474 1025 489 1014 498 1033 515 994 509 1038 524 1023 533 1042 590 790 557 1066 583 1045 596 1073 663 1006 734 1068 747 1039 770 1048 717 783 771 1026 780 1011 792 1020 786 977 807 1013 812 997 826 1006 806 929 855 992 857 977 869 978 859 945 885 968 889 956 905 959 832 840 927 942 929 924 945 926 924 891 957 911 957 896 974 896 923 839 990 870 983 856 1000 852 971 831 1007 841 1001 826 1020 823 837 725 1033 804 1022 784 1039 781 997 747 1054 752 1042 737 1061 731 949 685 1073 695 1056 682 1079 677 1015 652 1085 649 1065 635 1084 619 717 602 1072 562 1051 548 1068 533 1009 538 1056 518 1041 509 1049 493 941 518 1044 473 1025 465 1039 447 982 456 1030 426 1010 421 1019 405 835 480 985 376 972 373 977 361 950 372 961 354 956 351 954 341 906 372 946 325 935 324 933 315 908 327 919 302 910 301 908 290 831 368 882 270 874 270 873 257 847 282 854 248 843 249 836 241 806 292 825 237 815 240 812 229 796 248 799 218 788 225 781 209 716 425 747 196 735 200 727 170 654 226 586 161 571 197 558 194 588 423 530 191 523 213 505 198 515 237 498 205 493 222 477 212 502 284 462 220 457 237 442 233 454 267 425 242 430 256 410 255 477 367 389 271 387 287 370 285 390 320 359 295 362 314 344 311 388 368 327 334 334 348 322 350 343 372 313 357 319 372 299 375 470 484 286 405 295 425 272 429 324 461 268 452 281 469 258 477 363 522 253 491 269 511 243 514 301 541 232 533 252 554 229 567
425 460 105 481 128 493 108 508 154 507 121 530 121 530 121 530 219 523 132 559 150 562 143 576 185 571 144 599 163 599 152 619 317 562 173 659 185 659 178 669 205 662 189 690 189 690 189 690 249 662 203 715 219 710 219 725 249 701 231 737 247 731 248 747 318 666 262 760 275 760 276 772 300 749 287 784 299 779 305 795 342 738 323 806 335 796 338 810 356 782 352 818 360 807 367 824 420 629 377 832 403 819 411 849 481 795 553 849 554 821 577 832 542 622 579 820 586 805 598 820 596 783 612 812 615 799 629 807 613 743 651 799 654 783 665 786 654 756 679 779 677 764 693 769 642 676 716 749 716 737 729 739 711 710 741 730 737 714 754 718 712 669 765 699 765 699 765 699 752 668 787 679 778 668 791 665 658 571 805 619 798 605 812 600 776 578 820 582 809 570 823 566 741 530 837 541 826 527 843 519 799 509 853 502 837 494 849 480 544 465 843 412 843 412 843 412 799 411 837 386 818 389 826 372 759 386 823 353 809 349 818 335 776 339 808 302 808 302 808 302 661 348 782 259 782 259 782 259 765 259 780 240 780 240 780 240 728 248 749 210 740 209 748 196 721 205 731 180 718 188 714 184 664 222 679 149 679 149 679 149 662 157 663 135 653 143 649 138 622 165 621 117 621 117 621 118 604 136 602 108 602 108 602 108 549 298 559 89 559 89 559 89 489 118 416 83 416 83 416 83 422 297 378 109 378 109 378 109 370 133 351 114 351 114 351 114 351 164 328 130 325 139 313 129 315 157 294 142 294 142 293 141 312 224 254 180 250 181 242 178 248 204 220 192 229 205 220 206 244 244 188 230 188 230 188 230 199 245 196 248 196 248 196 248 307 343 175 299 173 304 156 304 184 326 147 328 156 338 141 344 208 374 138 360 148 373 122 376 163 399 121 400 142 409 142 413
685 641 305 721 333 728 314 748 380 736 329 768 350 769 337 787 453 754 350 817 376 819 359 837 417 823 376 868 399 862 389 885 567 776 407 909 426 908 419 922 453 906 430 932 443 931 440 945 499 904 454 966 469 960 470 976 495 953 482 986 496 980 494 999 579 894 522 1014 538 1009 540 1024 562 1002 549 1034 569 1025 571 1044 612 975 598 1055 612 1044 616 1061 633 1024 631 1066 645 1052 653 1074 690 825 668 1074 697 1060 708 1085 771 1027 843 1080 852 1053 878 1064 817 814 903 1038 909 1020 924 1027 911 989 932 1022 936 1008 949 1016 926 942 974 994 975 980 989 984 975 956 998 975 999 959 1013 962 939 856 1038 935 1036 921 1049 920 1029 894 1059 910 1059 900 1072 898 1018 846 1082 873 1081 862 1091 858 1066 839 1102 846 1092 834 1108 827 931 744 1119 807 1111 791 1129 788 1082 754 1135 759 1126 745 1140 736 1034 701 1151 713 1138 696 1157 689 1103 667 1165 662 1144 646 1164 633 799 629 1195 573 1169 559 1192 545 1115 549 1179 514 1159 511 1172 494 1029 527 1157 466 1134 456 1142 434 1081 455 1134 412 1114 410 1124 389 923 490 1116 365 1096 368 1103 352 1060 367 1091 340 1077 338 1083 323 1007 366 1070 299 1049 301 1054 278 1010 309 1035 264 1019 269 1019 248 910 369 981 222 965 230 961 213 930 249 940 202 927 214 918 192 877 279 889 180 879 194 869 172 848 224 843 165 834 182 816 159 793 442 794 136 771 158 752 125 688 207 610 148 606 184 575 169 650 454 561 201 556 220 537 207 547 255 517 222 517 240 501 232 534 314 477 247 479 265 462 259 476 300 439 277 444 294 423 289 522 410 399 309 409 331 388 327 419 366 374 349 385 364 363 364 434 422 351 389 362 401 346 404 379 427 334 419 346 430 325 434 533 528 319 472 331 490 311 498 368 523 308 523 323 538 302 542 430 582 298 574 314 589 293 595 357 617 282 622 304 636 278 650
551 599 188 605 209 618 192 632 253 635 196 648 221 658 202 678 318 666 212 703 234 709 215 725 272 725 224 753 249 756 235 774 429 708 249 798 267 804 258 815 291 809 267 825 278 827 269 841 336 813 284 863 304 860 298 877 330 858 312 891 329 885 326 903 417 824 339 923 358 921 359 938 384 914 365 944 381 939 379 962 434 904 409 979 421 970 427 985 441 955 432 989 448 980 455 1004 538 770 468 1029 502 1018 514 1054 587 984 659 1060 676 1025 705 1043 665 776 709 1020 717 996 731 1011 725 971 742 1006 744 987 759 1002 745 925 785 989 786 970 800 980 789 945 814 973 814 956 832 963 777 849 857 946 858 925 875 931 854 895 885 922 883 904 900 911 854 849 919 894 911 879 915 875 899 853 929 875 923 855 942 857 788 733 962 821 949 799 973 801 929 765 991 779 973 760 999 756 894 703 1004 729 989 708 1011 704 959 680 1022 690 999 670 1028 654 673 604 1028 595 1009 578 1029 568 968 564 1017 555 999 544 1015 528 906 539 1011 505 993 494 1004 484 943 482 999 454 980 447 991 432 798 496 979 399 964 394 972 382 939 392 967 375 952 374 959 360 892 385 939 341 927 338 929 324 899 339 919 308 905 310 904 295 811 376 881 277 865 279 865 263 839 285 854 254 840 258 839 241 792 291 815 225 802 231 799 212 780 245 797 205 778 217 770 195 689 423 736 174 714 187 709 153 640 210 575 146 564 178 545 163 564 411 519 175 512 195 495 182 505 222 488 187 482 205 467 194 484 265 450 205 445 219 431 207 439 252 417 217 413 233 397 227 447 350 366 255 361 270 347 268 365 304 333 283 333 296 315 294 365 354 299 314 305 330 287 332 318 359 280 338 287 355 267 358 439 469 256 382 268 398 240 401 293 441 232 431 247 446 225 453 329 503 220 465 235 484 208 485 265 517 201 503 218 519 192 526
531 612 183 626 206 643 189 659 247 656 195 670 214 678 201 692 319 681 209 719 224 727 214 739 269 738 223 764 239 769 232 787 415 720 243 815 259 818 254 831 285 822 260 839 276 841 269 856 333 825 279 880 297 876 298 894 331 869 309 907 325 906 323 925 414 830 349 943 364 941 367 957 389 927 379 964 392 955 394 976 435 914 415 987 429 979 435 995 452 960 443 997 459 989 466 1010 525 778 479 1029 510 1013 520 1041 585 977 658 1043 665 1011 689 1029 649 780 713 1012 717 988 730 1001 719 956 744 996 746 977 761 988 739 913 783 981 785 962 799 970 785 931 813 959 812 940 830 950 763 832 854 921 852 903 866 907 847 872 875 895 874 880 891 884 842 827 903 860 899 846 914 846 885 823 916 839 912 823 930 820 758 717 936 787 927 771 947 769 903 740 959 743 946 730 962 725 860 682 972 698 962 683 979 676 933 659 988 660 970 646 991 634 652 613 1010 586 992 571 1002 561 945 554 993 534 980 525 988 515 873 534 981 492 970 483 977 473 933 474 972 453 958 445 966 428 769 500 946 384 925 382 927 370 899 383 914 357 908 354 911 342 853 384 905 334 894 329 894 320 863 334 882 306 869 304 869 288 768 388 843 268 829 268 826 255 799 283 814 247 801 247 799 233 747 305 774 225 759 228 754 216 738 250 744 207 729 213 725 193 661 435 700 174 677 187 663 163 601 229 534 158 522 186 503 165 532 430 483 173 479 200 460 184 469 243 441 196 439 214 421 204 445 297 393 210 394 239 370 227 389 276 353 243 352 260 328 251 416 383 309 278 309 294 293 293 319 333 277 314 279 327 259 328 331 388 260 349 260 359 253 362 272 388 241 375 241 388 222 388 415 497 206 421 218 436 205 443 249 473 195 473 204 485 189 489 305 530 180 513 195 527 180 531 232 559 170 562 184 574 164 588
571 565 193 586 221 605 192 621 261 620 204 634 230 643 209 660 331 646 219 694 245 698 225 713 289 706 239 743 260 743 245 760 442 683 264 793 280 794 274 807 309 794 282 815 294 815 289 831 357 796 299 850 317 850 313 865 353 843 326 879 345 875 337 899 440 803 368 917 384 913 379 931 420 901 399 944 414 934 416 957 465 887 444 972 460 958 463 978 483 938 470 984 489 970 490 995 564 744 519 1013 547 999 560 1033 633 963 699 1033 713 1000 743 1016 694 742 770 998 773 971 792 985 778 943 797 977 799 960 812 973 790 895 840 960 841 939 859 950 842 905 869 936 870 917 889 927 816 803 916 903 915 882 930 888 905 843 948 871 939 850 959 853 906 796 979 829 969 813 984 810 954 789 992 799 987 787 1003 783 817 681 1014 761 999 741 1025 741 970 704 1031 712 1018 699 1037 694 931 648 1048 663 1030 645 1054 643 999 620 1060 621 1041 606 1067 593 689 563 1057 543 1035 529 1055 512 984 513 1047 489 1027 481 1042 467 913 480 1029 434 1009 426 1019 411 958 417 1008 383 989 376 1000 359 805 435 982 329 963 329 969 314 939 324 955 305 945 302 952 288 884 325 941 268 920 269 926 255 892 273 909 242 894 244 896 224 805 324 875 210 859 217 856 200 829 226 841 188 826 196 823 175 779 243 801 164 789 177 784 159 762 196 768 149 756 163 746 141 690 377 725 124 705 139 696 113 623 173 549 107 549 136 519 124 560 384 507 152 500 170 486 161 491 201 478 164 472 180 456 169 475 247 432 180 432 199 413 191 426 231 397 202 399 218 384 212 452 327 359 234 359 252 341 247 363 283 327 264 332 279 314 280 368 333 302 298 307 310 296 313 321 338 285 323 292 339 274 343 447 442 265 365 274 386 253 391 304 421 247 413 254 430 239 438 343 481 220 467 239 483 215 494 277 513 209 515 229 529 205 543
544 633 173 685 199 696 179 717 243 713 186 734 210 743 195 758 321 736 211 794 233 797 221 814 279 804 234 839 257 842 246 860 434 766 264 890 285 891 279 909 312 889 287 916 304 917 300 932 367 885 311 951 329 946 327 963 360 939 344 972 360 970 359 990 447 882 385 1006 400 997 404 1011 429 986 419 1023 436 1013 437 1035 474 964 457 1044 473 1031 479 1051 499 1012 491 1051 509 1036 518 1058 557 809 548 1078 567 1056 582 1086 641 1012 717 1075 727 1044 752 1057 681 794 768 1029 775 1006 792 1017 778 979 805 1010 805 993 821 1001 787 925 835 988 838 973 851 977 837 944 866 969 864 953 881 958 799 847 898 929 895 914 909 915 888 887 923 906 918 890 938 890 879 837 951 868 942 853 955 851 934 835 959 845 953 833 971 832 796 732 991 786 979 768 997 766 948 736 1000 739 991 724 1008 717 902 684 1020 681 1003 671 1022 659 963 644 1022 645 1004 628 1028 613 662 623 1016 573 993 556 1013 543 952 544 1002 522 982 518 996 501 878 521 982 469 965 462 975 446 918 454 963 415 944 415 953 397 773 486 933 372 913 371 917 357 885 371 909 348 895 348 896 336 838 371 886 316 871 316 870 303 842 323 859 294 846 295 845 279 754 379 819 265 803 265 802 253 777 278 784 249 774 249 769 238 731 296 748 225 734 230 730 219 715 248 719 216 709 224 701 206 651 438 678 171 653 191 642 162 574 228 500 171 494 194 475 183 525 449 452 206 447 227 433 214 438 264 411 221 408 245 390 235 424 317 375 246 370 266 356 255 371 301 338 275 339 290 322 288 404 400 295 315 299 333 279 329 308 366 270 349 274 364 255 362 320 416 245 387 253 400 239 403 269 426 233 417 240 429 220 433 414 515 205 464 223 480 201 484 258 514 193 516 211 528 187 536 313 570 184 565 205 579 179 589 247 605 174 625 201 633 181 653
512 558 133 577 158 591 137 607 208 606 145 635 166 639 149 653 281 639 164 684 179 691 169 705 226 701 179 731 198 737 185 753 383 679 206 782 226 786 220 800 249 785 220 808 236 810 233 826 300 788 244 846 263 843 259 862 291 842 269 878 289 871 288 891 388 793 313 916 331 911 333 924 358 900 348 939 363 930 365 948 405 881 388 962 402 951 408 967 422 932 417 969 429 959 436 981 499 736 457 1006 483 992 494 1014 564 947 630 1021 640 990 663 1008 624 743 676 985 684 966 698 981 693 940 711 978 713 959 728 967 710 890 757 961 757 938 774 952 759 910 790 937 789 919 809 923 736 801 825 914 824 895 839 900 821 863 852 890 851 872 869 879 819 812 883 854 879 838 892 838 868 817 903 831 896 816 917 817 745 690 934 783 923 763 944 760 895 727 954 736 942 721 963 717 854 661 979 686 961 674 985 667 928 642 990 646 973 627 997 613 626 564 988 554 967 540 987 526 925 521 977 503 953 496 974 480 849 493 962 454 946 446 959 431 901 436 950 404 932 401 944 381 750 450 938 351 914 351 927 335 887 351 919 325 901 323 910 308 837 341 895 287 876 289 884 272 844 291 871 255 854 258 851 243 751 336 829 223 813 227 813 214 782 240 799 202 785 209 782 192 735 253 757 175 741 186 739 171 718 200 725 159 711 173 705 151 634 384 673 140 650 151 639 128 575 185 508 127 499 155 472 141 512 381 451 155 447 172 430 164 439 201 420 171 414 183 400 176 421 251 373 189 370 203 359 204 375 234 346 210 346 224 329 220 399 328 306 241 310 259 298 258 315 287 282 271 285 282 267 283 319 331 260 299 264 313 250 315 274 336 244 324 246 335 229 341 396 439 215 361 227 381 206 381 255 418 193 412 206 424 189 431 299 478 185 456 199 471 177 479 230 499 169 492 190 511 162 527
523 486 154 504 177 517 155 535 219 538 160 561 186 567 165 586 291 567 174 608 196 615 180 634 243 629 195 662 215 667 203 687 396 609 218 706 237 708 232 723 269 711 238 738 253 739 247 755 316 718 259 783 281 777 279 797 312 771 289 812 309 807 306 827 404 727 335 849 353 843 355 861 380 829 366 871 382 865 385 883 431 811 411 896 428 883 431 902 453 865 447 909 463 896 472 918 521 669 497 923 518 907 528 934 588 880 646 937 660 908 684 921 651 668 711 907 723 885 736 896 731 850 756 886 760 868 779 876 748 801 795 867 796 849 813 856 795 818 827 846 828 828 844 832 768 718 860 812 860 794 875 797 855 760 889 778 888 761 905 764 848 710 919 744 914 729 927 725 898 703 934 716 929 699 947 699 772 602 951 669 943 654 961 650 916 621 969 627 957 614 974 605 870 567 981 589 970 574 990 569 944 546 998 556 981 537 1004 527 653 482 999 455 973 441 993 425 928 426 982 403 963 396 976 383 873 397 960 357 944 350 954 336 899 342 945 307 928 304 934 288 774 355 919 260 904 255 907 246 882 255 903 233 891 233 892 220 843 248 883 207 867 206 867 196 839 210 854 183 841 181 841 168 766 243 824 152 809 156 806 147 783 164 790 131 779 136 776 123 741 174 761 111 748 118 746 102 725 133 727 94 717 107 709 87 649 301 686 72 659 78 644 56 582 114 519 48 511 83 483 71 518 297 459 89 455 108 439 95 446 129 429 105 429 121 413 113 428 172 396 122 394 137 379 132 389 166 359 144 363 158 352 157 401 242 330 169 333 184 316 180 334 213 303 190 305 208 286 207 329 251 273 224 280 237 277 240 287 252 260 246 266 258 251 259 398 357 234 284 245 300 225 304 270 338 214 330 224 348 204 351 299 397 189 382 205 399 184 407 239 430 170 432 193 446 168 457
514 626 138 648 163 665 145 684 203 680 145 702 171 705 155 724 288 706 165 752 186 754 170 770 230 765 180 798 201 803 189 825 389 748 199 848 222 853 213 868 254 853 220 880 236 880 230 898 302 863 242 921 264 919 255 941 297 914 271 954 292 950 291 972 388 873 309 991 329 983 329 1000 358 973 341 1013 358 1005 358 1028 408 958 378 1037 397 1025 400 1045 424 1008 412 1053 429 1043 434 1067 515 815 452 1082 487 1071 500 1105 569 1034 633 1111 650 1080 677 1099 639 820 697 1072 707 1045 723 1061 716 1012 741 1052 742 1032 758 1044 732 960 786 1033 782 1011 802 1021 784 978 818 1007 818 988 838 998 760 873 861 974 860 954 879 963 854 919 896 945 888 922 909 928 847 864 920 903 913 884 930 884 901 861 935 878 928 858 949 860 762 751 966 823 947 803 971 800 921 773 976 778 962 760 983 754 870 712 989 743 973 723 998 722 940 693 1009 705 987 683 1016 672 640 627 1012 601 987 583 1008 565 944 571 1000 551 977 545 990 528 870 548 987 498 965 493 982 478 917 483 968 448 944 445 960 427 762 504 949 403 927 399 939 384 901 396 933 370 916 370 923 353 854 388 906 333 889 334 896 317 857 339 877 306 862 308 862 290 765 386 840 265 824 269 822 253 793 283 811 242 795 248 793 230 742 302 768 214 752 227 747 208 726 246 740 201 722 214 719 191 643 440 706 173 672 183 656 147 583 220 514 146 498 180 469 156 514 439 450 179 447 202 432 188 440 234 417 193 415 214 399 198 421 287 369 216 367 236 351 223 366 269 331 238 334 257 317 251 391 373 285 273 290 296 269 288 297 332 253 307 263 327 239 322 307 386 224 348 236 364 217 369 251 390 209 382 219 393 197 398 389 500 192 423 204 440 183 442 230 477 173 473 189 487 164 493 279 540 160 513 177 532 153 534 211 564 144 559 165 578 136 596
622 657 261 690 279 700 267 715 329 712 278 725 299 733 284 748 399 733 293 774 313 784 298 800 350 794 306 819 327 824 316 840 504 765 328 871 347 875 337 892 374 875 344 901 361 900 358 915 424 879 365 936 386 935 384 951 419 925 392 959 409 956 406 975 506 877 428 1001 451 995 450 1016 480 977 460 1022 480 1014 482 1033 528 965 498 1042 515 1034 519 1053 539 1013 533 1061 547 1049 554 1069 619 818 572 1095 594 1075 606 1102 676 1044 744 1117 758 1082 784 1096 743 821 809 1078 816 1055 831 1068 817 1012 841 1059 844 1045 860 1050 834 963 887 1040 889 1026 906 1030 886 980 920 1019 920 997 937 1004 858 880 959 981 958 962 976 968 947 925 985 952 984 936 1000 937 940 875 1016 912 1005 898 1026 898 990 871 1034 886 1024 871 1041 867 860 763 1051 835 1042 815 1059 811 1011 784 1069 787 1057 774 1074 767 963 725 1081 742 1065 726 1084 717 1027 698 1095 702 1076 683 1095 669 747 653 1112 614 1079 595 1099 575 1038 585 1090 565 1069 558 1084 539 979 564 1071 521 1049 515 1065 495 1016 505 1061 478 1034 477 1049 448 868 527 1041 426 1015 425 1024 408 990 425 1019 402 1003 403 1013 385 946 417 999 357 974 366 983 339 948 366 972 325 950 333 947 311 863 406 933 297 912 303 909 282 884 318 904 267 879 285 874 260 835 327 858 251 842 265 839 245 819 282 836 242 821 250 811 225 744 466 789 210 756 222 736 185 671 263 599 190 587 221 551 210 609 470 549 231 539 252 520 240 534 283 506 249 507 268 488 262 520 328 470 265 473 289 453 278 472 318 439 290 443 311 420 303 496 415 403 320 408 341 387 335 410 375 376 351 382 373 358 371 413 425 346 388 354 406 338 407 365 430 329 415 337 433 318 434 492 531 307 465 321 488 292 488 339 516 290 510 307 528 286 536 373 566 275 547 295 567 263 575 319 593 254 587 279 609 246 625
610 590 228 609 254 624 230 641 298 642 236 662 263 669 248 687 376 666 252 703 272 710 259 727 318 721 265 745 287 754 269 774 480 709 280 805 302 811 296 826 332 812 299 831 315 833 306 853 394 816 321 883 343 880 342 901 379 873 350 913 369 911 365 930 477 823 390 942 412 937 410 958 442 924 420 964 439 958 439 983 495 907 464 992 480 983 484 1003 508 960 489 1009 511 999 516 1026 592 772 539 1051 563 1037 570 1065 644 1003 705 1071 718 1042 739 1063 727 782 787 1037 789 1018 805 1030 795 976 818 1025 824 1004 839 1019 810 922 856 1013 863 991 879 1004 864 949 898 985 897 964 918 977 843 838 940 957 940 933 962 943 935 896 969 927 971 908 993 914 925 841 1000 886 995 869 1010 868 987 850 1019 864 1011 846 1036 844 847 723 1054 817 1041 792 1069 787 1015 753 1074 767 1062 747 1086 745 954 687 1098 718 1075 699 1105 687 1035 664 1110 673 1087 652 1118 638 726 593 1093 588 1074 573 1093 561 1032 553 1084 535 1067 529 1080 514 958 526 1074 490 1057 483 1068 469 1012 470 1062 438 1044 433 1055 415 858 481 1056 389 1035 386 1042 370 1002 382 1034 358 1022 355 1028 340 947 377 1012 314 992 315 998 298 956 322 982 276 967 278 969 263 859 363 945 243 928 247 930 231 895 257 912 213 896 220 895 201 840 274 869 186 856 193 852 178 826 220 828 167 817 180 809 159 736 412 784 144 758 155 748 130 679 193 611 128 602 157 583 143 610 406 557 155 547 175 531 163 539 215 514 173 512 190 498 179 520 271 469 194 468 213 451 206 469 246 436 212 437 232 419 227 495 355 394 250 397 265 377 260 400 303 360 278 364 293 346 291 407 360 325 317 337 334 321 336 354 362 311 348 324 363 300 368 485 473 297 395 309 413 292 417 333 445 280 443 293 456 279 463 379 505 264 483 278 497 255 503 306 523 245 518 262 534 244 548
532 646 163 647 188 661 167 675 229 679 169 701 194 705 175 723 299 710 181 754 206 757 185 773 247 768 193 798 219 803 203 822 407 755 206 842 229 847 214 860 260 848 226 876 243 877 234 895 310 862 248 919 267 917 254 935 303 915 276 956 294 950 288 968 397 874 315 995 333 987 332 1008 367 973 349 1025 367 1012 369 1034 419 962 392 1049 409 1036 409 1057 434 1017 425 1062 439 1047 446 1070 520 817 448 1091 480 1074 497 1107 572 1037 647 1113 659 1076 686 1099 644 830 689 1083 691 1061 706 1080 706 1023 726 1072 734 1051 750 1066 729 973 775 1054 775 1028 798 1042 777 996 807 1028 809 1011 825 1021 756 890 846 1000 845 978 859 987 839 939 881 972 873 947 896 956 840 888 912 934 908 914 924 914 893 886 935 904 924 887 944 886 764 774 950 866 940 842 961 847 916 806 977 815 961 798 984 797 875 745 996 766 976 747 1004 741 949 720 1009 726 989 707 1016 694 650 650 987 654 967 637 986 625 933 621 981 606 959 599 976 585 866 592 969 560 952 553 964 537 909 538 957 512 939 507 953 489 769 544 949 475 931 467 941 453 903 462 932 444 921 437 928 423 859 449 916 401 899 399 907 383 867 401 895 368 875 370 879 349 777 431 856 321 838 324 837 307 808 337 826 299 808 303 807 283 763 346 789 274 775 278 771 262 748 296 756 257 743 265 737 247 664 476 721 215 695 230 683 199 612 260 550 193 538 225 507 204 536 467 489 224 484 247 469 235 474 279 450 242 446 259 428 248 454 331 409 253 406 277 389 267 403 311 372 281 373 298 351 295 428 410 339 309 340 330 319 320 341 365 304 340 306 357 287 354 345 417 276 377 282 397 267 399 298 422 258 407 267 420 246 424 420 522 245 443 257 462 237 465 277 498 224 493 236 507 219 513 319 557 214 534 225 547 206 553 251 575 192 572 213 584 189 591
618 615 231 636 259 654 235 670 309 671 244 696 271 703 252 719 383 704 267 759 288 759 271 777 334 769 282 801 307 809 293 827 492 739 309 852 332 855 324 872 359 856 333 880 349 882 345 897 409 861 356 921 376 919 373 937 404 910 381 945 399 943 396 961 493 860 416 978 437 972 435 989 467 960 452 1000 467 995 470 1012 513 945 485 1021 506 1013 506 1030 530 994 526 1039 539 1025 544 1049 610 799 577 1068 603 1045 609 1079 681 1014 749 1082 760 1053 779 1069 744 808 806 1033 816 1015 829 1028 824 983 840 1018 847 1002 861 1013 840 936 881 999 885 983 897 989 888 957 913 982 912 964 929 971 859 856 954 949 952 931 965 934 949 906 975 925 973 910 989 913 941 858 1004 897 998 880 1013 880 990 858 1023 875 1016 858 1032 855 861 744 1062 825 1048 805 1071 800 1018 768 1079 778 1068 763 1088 759 971 704 1103 718 1083 701 1106 697 1043 674 1120 674 1098 656 1125 642 744 613 1111 596 1088 580 1110 564 1038 563 1099 544 1074 537 1092 518 971 536 1089 485 1063 482 1082 460 1010 474 1073 434 1044 431 1061 413 859 491 1039 391 1021 388 1033 373 994 386 1024 361 1007 360 1015 343 941 381 997 321 975 323 985 304 944 329 969 289 951 296 951 276 859 375 928 264 907 268 909 249 880 275 893 241 879 249 879 229 834 292 858 219 839 229 837 209 817 246 829 204 813 219 804 197 743 439 790 191 763 205 749 165 686 235 620 166 604 199 574 191 615 439 558 202 551 223 536 211 545 249 525 218 523 233 506 222 529 300 486 229 486 250 467 240 482 286 446 257 450 272 435 267 503 380 414 286 415 300 398 295 419 333 384 309 393 326 372 322 422 381 359 342 366 355 351 353 374 378 339 363 350 379 333 379 505 499 310 415 326 433 303 436 356 471 291 465 308 480 283 484 392 529 275 507 294 523 266 529 322 553 254 546 281 566 251 583
607 707 249 712 268 725 247 732 310 745 258 761 280 770 268 785 376 778 279 818 295 826 280 842 340 837 292 867 309 872 303 885 477 815 313 929 313 929 313 929 335 925 329 942 329 942 329 942 389 921 353 959 359 963 359 972 386 963 374 986 382 986 383 995 457 938 407 1014 414 1017 416 1025 437 1016 426 1041 435 1039 437 1045 474 1011 454 1073 454 1073 454 1073 474 1064 476 1086 476 1086 476 1086 580 890 542 1095 551 1095 560 1123 633 1072 697 1133 708 1106 719 1109 716 900 773 1108 773 1108 773 1108 788 1088 804 1103 804 1103 804 1103 800 1032 831 1075 831 1075 831 1075 839 1051 854 1060 856 1055 868 1059 830 971 893 1037 897 1028 907 1033 899 1009 925 1015 925 1015 925 1015 900 973 949 1003 949 1003 949 1003 945 982 963 984 963 984 963 984 836 853 1000 931 998 915 1010 912 969 881 1026 892 1015 876 1033 872 945 820 1045 836 1038 823 1054 816 1009 792 1074 795 1056 781 1075 768 724 715 1123 706 1100 694 1121 679 1059 675 1115 656 1097 646 1110 635 978 646 1109 618 1089 608 1104 592 1041 589 1091 560 1076 552 1085 535 869 593 1074 505 1056 499 1062 487 1029 492 1055 474 1045 468 1053 455 972 483 1039 430 1023 425 1029 405 986 425 1011 389 997 385 995 368 877 468 980 354 964 354 967 336 931 360 956 321 939 325 936 305 876 370 911 286 896 295 892 278 869 313 882 273 868 280 859 255 749 514 806 233 782 235 770 215 699 269 635 199 626 222 600 211 609 495 542 222 540 245 523 231 532 278 504 235 503 258 482 247 512 340 463 259 461 275 443 265 457 312 428 280 429 299 407 293 489 433 389 305 388 328 371 321 389 364 351 335 354 352 335 350 397 422 324 369 329 386 312 386 343 418 302 399 308 415 283 415 476 555 268 467 272 484 255 490 302 524 246 520 253 533 236 539 361 595 224 564 236 581 214 590 273 615 205 605 225 625 199 639
622 611 260 611 281 625 261 636 328 640 267 654 288 664 269 677 393 672 273 706 296 713 281 727 341 727 289 754 307 759 290 773 491 718 302 820 320 820 313 836 347 822 321 845 335 844 329 860 396 823 336 874 352 873 346 889 386 869 356 904 371 905 366 921 475 831 392 949 412 943 410 962 443 931 420 971 440 964 442 984 490 920 463 1001 479 989 483 1009 504 974 489 1014 508 1005 509 1030 597 792 549 1037 578 1028 588 1059 657 1003 725 1066 735 1039 757 1054 729 800 788 1039 797 1019 810 1034 803 986 824 1027 829 1011 843 1023 824 939 864 1008 865 989 880 998 866 952 896 989 898 971 915 976 845 856 933 959 933 941 948 945 928 910 959 930 957 914 975 918 928 862 984 904 980 890 997 891 972 864 1003 881 999 864 1015 867 852 745 1032 824 1022 806 1039 804 996 770 1049 776 1041 761 1056 755 954 713 1065 732 1053 714 1072 704 1029 692 1084 700 1067 685 1090 678 738 621 1139 619 1109 605 1136 585 1063 584 1123 565 1099 557 1122 542 992 551 1118 526 1093 517 1115 504 1053 497 1114 471 1089 464 1108 450 887 496 1091 413 1068 410 1077 394 1035 407 1069 381 1052 379 1059 362 978 396 1048 337 1024 342 1033 318 991 341 1019 297 1000 299 999 281 892 381 984 267 967 267 969 252 933 274 954 238 935 242 938 218 873 292 912 203 895 214 892 194 862 234 876 179 856 190 849 165 765 427 826 131 799 150 785 117 709 191 642 110 626 139 593 127 620 414 577 149 569 170 549 156 559 211 532 168 528 188 512 175 536 265 485 190 483 213 464 202 479 247 447 215 449 236 425 224 504 352 403 236 410 258 389 252 412 294 372 271 379 291 357 286 420 354 345 307 351 325 339 325 362 353 325 336 331 354 307 353 497 469 288 385 304 404 280 405 332 444 272 441 285 455 268 464 383 506 266 467 279 485 258 488 308 523 237 516 256 534 225 546
537 598 172 646 196 659 179 676 243 673 187 699 209 703 198 720 308 696 206 737 228 743 215 759 272 756 227 793 246 793 236 811 414 733 261 840 275 843 272 854 301 843 285 864 294 867 292 880 345 844 298 894 315 895 314 913 348 889 330 923 344 919 348 932 418 849 369 950 381 949 385 961 404 940 396 973 410 966 413 985 450 926 427 992 442 983 446 995 462 971 454 1000 464 992 469 1007 533 788 509 1033 532 1023 540 1053 616 988 690 1044 698 1016 716 1028 674 782 749 994 756 980 764 985 762 963 775 983 779 968 793 974 772 912 808 967 812 952 823 957 816 925 839 940 843 928 857 929 796 837 873 910 877 898 889 900 875 871 902 889 902 873 914 874 872 828 927 858 922 841 934 841 913 822 942 828 936 817 952 813 795 716 971 788 962 767 980 762 929 730 993 736 979 722 996 713 898 673 1007 684 995 666 1014 659 959 640 1020 644 1005 627 1027 611 654 595 1020 572 1001 553 1021 540 956 538 1013 517 990 509 1003 493 887 510 999 469 980 463 990 452 939 452 983 425 967 419 978 403 779 469 968 363 949 359 956 346 919 358 947 335 931 335 939 321 867 355 926 292 909 295 909 282 874 305 899 271 883 269 888 250 781 348 865 227 846 229 846 213 814 242 835 202 817 209 816 188 762 257 788 170 771 183 769 162 745 203 752 156 739 169 730 147 659 399 677 120 658 131 646 106 578 174 511 105 503 132 468 119 518 402 431 146 428 174 410 163 423 212 392 170 395 189 377 181 411 265 348 189 350 212 333 203 354 250 317 219 319 235 299 232 392 358 271 252 279 273 256 269 289 313 244 291 252 306 231 305 302 368 221 327 234 346 216 345 246 367 204 353 219 371 194 371 396 479 182 423 199 442 173 447 234 477 169 477 189 490 166 498 289 531 158 531 182 544 158 554 211 565 148 566 175 582 151 601
566 621 179 684 217 696 191 717 256 707 202 736 229 738 210 760 335 726 217 778 244 781 229 801 294 787 238 829 265 831 247 852 448 754 263 889 290 887 280 905 319 885 288 914 308 913 299 934 368 885 308 952 331 945 325 967 369 934 350 981 368 973 368 999 462 876 390 1016 413 1003 413 1025 445 984 432 1037 448 1022 451 1046 494 960 474 1050 489 1036 494 1057 515 1010 507 1066 525 1051 530 1076 570 803 559 1100 588 1075 603 1111 664 1028 740 1104 754 1066 784 1084 717 785 812 1051 814 1022 830 1033 813 985 843 1024 846 1004 862 1013 821 934 884 1001 882 979 904 985 879 942 913 974 914 953 934 960 838 840 959 930 953 905 975 911 940 869 979 890 975 869 999 869 925 816 1003 846 997 830 1011 828 979 806 1023 818 1008 801 1031 794 824 715 1042 765 1024 746 1045 742 991 714 1049 711 1034 698 1055 692 929 664 1064 672 1039 651 1071 641 996 624 1063 622 1035 604 1070 584 694 604 1030 535 1010 529 1022 515 972 524 1016 504 999 500 1014 486 916 505 998 464 982 457 988 448 949 451 986 421 970 420 976 407 806 474 949 361 938 357 942 346 918 357 932 337 921 336 921 326 874 360 911 309 897 309 898 295 869 315 884 280 869 288 868 276 799 352 851 255 839 257 838 246 815 267 825 233 813 238 809 222 771 276 793 216 782 217 779 207 759 232 767 199 755 207 752 190 676 459 675 189 666 184 655 146 589 218 512 162 506 200 500 204 531 457 432 224 431 244 412 236 430 264 405 242 409 259 395 254 423 309 382 267 380 282 365 275 381 306 352 285 355 301 343 303 416 394 327 323 329 337 314 334 338 364 300 350 307 363 292 363 340 409 280 387 286 394 275 396 296 413 263 404 275 418 257 418 431 511 243 475 256 485 241 494 285 514 239 515 249 527 232 534 333 565 226 557 239 574 219 581 273 594 219 600 230 612 210 624
595 699 217 714 244 726 220 741 282 741 226 760 248 768 229 783 353 774 234 806 259 812 237 831 299 833 252 865 272 866 257 886 461 821 273 924 293 928 283 944 319 932 295 951 305 955 295 972 371 932 314 996 329 994 325 1010 364 990 341 1028 359 1025 356 1042 460 944 383 1067 401 1059 404 1076 428 1050 412 1091 429 1085 431 1104 478 1033 449 1110 462 1100 468 1118 486 1085 473 1123 489 1113 494 1133 577 886 523 1159 551 1143 559 1175 642 1107 717 1186 725 1153 750 1169 719 886 791 1140 793 1116 811 1124 798 1088 813 1123 819 1103 835 1116 809 1036 858 1107 857 1090 875 1096 856 1058 882 1086 884 1072 904 1076 829 954 929 1060 927 1040 944 1042 922 1009 961 1034 955 1014 973 1014 919 956 985 994 982 978 995 976 969 958 998 974 995 959 1015 959 840 832 1045 912 1029 890 1053 887 999 854 1059 862 1046 845 1067 841 948 794 1074 816 1059 796 1083 790 1029 767 1090 773 1069 756 1094 739 718 702 1114 682 1088 664 1110 650 1043 646 1101 623 1080 616 1097 599 962 618 1094 579 1073 573 1082 558 1025 556 1075 527 1058 521 1075 504 861 568 1066 456 1039 448 1049 429 1011 446 1034 420 1022 418 1027 400 946 452 1025 391 1002 389 1009 369 962 393 990 350 971 352 974 334 860 443 948 311 928 319 926 296 897 331 912 286 895 294 896 272 839 350 877 265 860 272 857 252 827 292 839 241 824 253 819 231 735 502 769 203 744 224 729 191 661 257 596 187 583 219 550 203 586 507 501 236 496 256 477 246 492 297 464 251 462 276 444 266 479 348 425 278 422 296 403 295 423 332 399 304 395 319 377 313 458 439 352 340 352 357 337 357 360 396 321 368 327 390 309 395 373 446 299 413 302 426 289 430 316 449 284 436 289 449 269 453 455 562 249 496 261 511 242 520 294 546 234 545 246 563 227 572 355 606 221 584 235 600 216 609 270 629 204 625 223 641 200 658
660 674 264 678 289 694 262 713 325 718 270 743 295 749 273 770 397 753 282 790 304 796 290 814 339 814 296 840 319 843 298 865 509 804 316 894 333 897 326 911 357 907 331 937 331 937 331 937 406 918 349 972 369 970 362 988 407 973 382 1005 401 1001 394 1023 497 936 405 1035 424 1030 417 1053 452 1028 433 1068 449 1059 449 1082 506 1024 472 1106 472 1106 472 1106 512 1078 498 1118 515 1104 509 1131 630 881 555 1145 589 1141 598 1171 682 1107 756 1190 771 1155 803 1174 778 898 855 1152 853 1128 867 1143 859 1094 886 1135 887 1119 901 1127 871 1047 918 1118 920 1096 934 1107 927 1062 963 1091 956 1072 978 1081 901 956 987 1066 985 1044 1005 1052 989 1009 1029 1029 1023 1010 1044 1014 990 956 1059 994 1059 994 1059 993 1049 957 1089 963 1089 963 1089 963 908 829 1103 922 1089 895 1116 900 1069 855 1128 860 1113 843 1137 840 1031 791 1147 822 1127 802 1152 798 1097 763 1164 771 1144 753 1173 740 781 684 1155 691 1134 675 1154 664 1094 653 1155 636 1133 627 1154 611 1029 616 1148 600 1126 584 1148 569 1087 562 1141 535 1120 531 1138 513 932 556 1129 472 1107 466 1117 451 1076 459 1110 432 1091 433 1099 417 1029 447 1099 394 1074 397 1090 370 1039 388 1065 343 1042 349 1045 326 942 425 1032 308 1010 318 1015 292 970 324 994 273 972 283 971 258 919 331 954 247 934 265 933 238 904 278 918 233 898 243 896 216 807 454 868 210 833 219 819 183 739 258 664 177 645 214 614 204 653 452 591 204 583 231 568 214 576 269 545 222 543 247 523 234 555 320 503 241 502 267 479 255 498 308 457 272 462 298 442 288 521 404 421 297 426 323 405 316 429 361 383 337 391 360 370 361 429 419 359 392 365 404 352 411 386 433 343 426 353 437 332 444 527 534 313 465 333 487 310 489 363 522 301 523 319 534 298 544 405 579 287 565 305 579 286 587 334 609 286 613 305 627 280 641
638 667 262 705 285 717 266 736 334 734 281 766 299 769 285 785 395 765 292 805 314 808 303 816 349 819 312 850 329 855 316 875 510 795 318 892 337 892 332 902 367 895 346 929 346 929 346 929 415 904 354 957 379 955 369 975 414 960 398 998 410 994 410 1013 493 925 408 1015 424 1013 421 1027 461 1007 448 1055 462 1048 465 1065 515 1006 485 1080 497 1075 501 1088 529 1059 519 1105 534 1099 539 1119 629 856 616 1146 633 1122 648 1151 716 1079 788 1148 799 1123 823 1137 788 865 881 1119 889 1092 903 1103 897 1047 934 1081 934 1065 949 1071 909 990 966 1050 966 1037 980 1038 965 996 1002 1017 1005 1003 1020 1002 922 904 1028 989 1024 974 1036 974 1018 942 1057 951 1050 935 1068 932 1011 887 1080 906 1080 906 1080 906 1058 875 1093 872 1086 864 1102 858 901 784 1102 845 1086 824 1106 819 1064 795 1112 792 1099 780 1117 772 1018 740 1121 756 1108 742 1124 737 1079 708 1137 701 1118 688 1139 675 769 664 1148 612 1120 604 1138 587 1085 585 1122 560 1100 553 1112 532 1021 556 1103 517 1083 512 1095 493 1047 495 1079 464 1062 459 1067 441 895 522 1053 410 1037 408 1036 397 1019 405 1029 393 1024 385 1024 375 977 402 1010 365 996 363 995 346 969 358 979 329 967 327 967 314 897 390 953 305 939 307 936 295 914 309 919 284 907 287 902 270 869 321 886 262 876 265 871 248 854 282 855 242 845 250 839 223 763 468 783 217 775 220 765 192 685 262 609 202 603 222 582 216 621 467 539 232 534 253 518 247 529 287 503 262 497 275 483 274 509 329 469 289 464 302 450 301 464 331 436 312 432 329 423 329 480 401 407 337 405 352 391 355 408 382 377 366 384 383 364 389 408 427 351 408 351 416 342 425 361 441 339 435 339 445 327 451 470 529 314 474 323 490 303 498 347 524 300 526 308 544 292 554 380 588 282 571 295 584 276 595 324 617 257 619 282 635 254 655
516 597 144 671 170 679 156 695 209 691 169 721 186 724 173 739 283 716 180 768 204 771 189 790 243 784 208 822 226 822 215 841 402 750 230 879 249 876 249 889 278 873 253 901 269 899 265 915 315 882 281 940 299 935 294 954 331 930 319 972 332 967 336 983 403 890 363 1004 375 995 380 1010 407 979 398 1026 414 1013 418 1035 455 969 444 1040 459 1029 461 1049 483 1014 480 1055 493 1042 496 1062 533 798 517 1080 538 1061 550 1091 623 1012 715 1075 725 1051 754 1065 670 782 755 1021 757 1009 766 1011 757 978 779 1006 781 991 794 1002 772 927 816 981 819 967 834 976 828 938 851 955 855 944 869 949 798 839 892 921 889 904 904 908 888 875 923 888 917 870 934 869 889 819 952 838 945 826 955 822 936 805 963 809 958 800 974 794 786 710 980 759 967 744 986 738 943 709 995 702 978 691 998 679 893 650 1002 651 988 640 1007 631 958 613 1017 606 995 591 1014 578 646 586 981 558 967 545 985 540 940 521 980 495 962 490 977 476 882 481 961 433 945 429 956 419 914 420 936 382 921 381 928 366 761 446 919 351 919 351 919 351 886 346 901 320 901 320 901 320 850 331 879 285 867 287 872 273 845 283 850 255 839 258 839 245 762 318 809 215 791 220 795 206 769 225 768 185 755 197 751 181 713 227 710 168 694 184 690 165 671 198 661 164 653 177 645 161 629 399 642 174 623 187 619 160 538 214 450 175 447 201 426 188 484 421 427 193 419 208 408 193 401 232 377 205 375 218 365 213 368 276 322 231 323 252 306 245 317 279 288 268 292 281 276 279 342 368 256 309 259 322 248 322 260 349 229 341 234 357 220 360 259 401 209 401 209 401 209 401 229 426 217 430 215 434 200 439 370 489 186 451 197 462 179 469 209 491 173 501 186 511 164 518 256 546 168 567 182 573 168 582 204 597 174 623 186 627 177 638
589 667 199 687 231 697 206 708 269 720 220 739 240 748 226 762 333 755 230 789 250 799 235 819 293 822 245 851 267 856 255 875 446 811 275 929 293 929 293 944 318 930 304 951 313 952 311 964 365 933 323 989 339 986 335 1002 367 985 355 1016 368 1017 369 1031 452 939 383 1043 397 1041 399 1057 421 1037 413 1076 430 1068 433 1087 478 1027 451 1096 463 1092 467 1106 488 1081 486 1110 499 1109 497 1126 579 879 521 1149 555 1132 567 1169 653 1089 732 1168 745 1138 779 1150 735 889 818 1134 821 1112 830 1117 827 1095 839 1101 843 1101 856 1109 837 1048 876 1094 878 1079 889 1082 881 1057 903 1076 908 1062 918 1063 864 967 937 1052 939 1037 952 1038 939 1002 975 1024 971 1006 989 1009 945 955 999 985 999 985 999 985 990 955 1011 965 1015 957 1034 963 874 834 1057 911 1047 894 1064 892 1029 856 1076 863 1067 846 1084 840 999 799 1099 816 1084 799 1104 796 1063 769 1114 774 1100 756 1129 753 734 679 1120 680 1099 663 1117 652 1061 644 1112 624 1088 618 1112 599 1006 605 1104 573 1079 563 1099 550 1049 547 1086 518 1067 517 1080 495 887 550 1066 471 1046 466 1055 449 1024 454 1045 431 1032 432 1043 418 983 440 1032 393 1011 396 1019 373 980 388 996 349 982 357 979 338 897 415 968 317 953 321 953 302 925 326 937 286 922 294 917 272 874 325 902 262 888 271 886 253 863 280 869 242 855 252 850 232 757 469 826 203 793 213 779 179 696 250 613 169 601 198 572 190 615 461 547 209 546 228 530 211 538 261 512 223 513 240 496 226 513 301 474 239 472 264 454 247 464 293 431 263 438 287 419 277 475 386 394 293 395 315 376 303 394 349 353 326 366 351 340 341 389 399 329 360 338 379 325 379 347 406 309 395 319 412 294 410 478 526 286 435 303 460 276 454 318 499 262 489 281 511 251 511 355 560 248 533 263 553 238 557 292 588 223 590 248 603 221 624
784 731 400 812 427 820 406 836 467 831 419 865 442 868 428 883 539 850 439 910 459 910 446 927 500 917 463 955 484 958 471 978 652 887 484 1005 504 1004 501 1015 526 1008 509 1026 522 1027 516 1043 577 1009 534 1072 551 1066 549 1087 584 1065 577 1108 591 1101 593 1118 672 1014 607 1132 622 1123 625 1140 651 1117 644 1156 660 1149 665 1167 705 1100 690 1174 702 1165 708 1184 728 1150 727 1188 740 1179 749 1200 797 930 778 1220 807 1200 827 1230 898 1148 976 1217 991 1181 1015 1193 947 931 1053 1163 1053 1144 1069 1152 1057 1111 1085 1140 1084 1121 1103 1132 1067 1058 1124 1114 1120 1095 1139 1102 1119 1061 1157 1080 1154 1064 1173 1069 1083 969 1183 1045 1183 1027 1196 1030 1176 999 1218 1010 1208 993 1227 995 1166 939 1238 963 1231 950 1240 948 1216 930 1247 936 1241 924 1260 920 1060 834 1267 880 1252 863 1268 860 1224 833 1276 827 1262 815 1279 809 1174 779 1281 784 1265 770 1285 763 1234 742 1291 735 1272 723 1295 711 911 716 1280 664 1256 651 1277 639 1222 634 1276 610 1253 603 1269 590 1159 600 1256 550 1232 542 1247 524 1189 529 1230 492 1209 490 1221 471 1036 556 1192 435 1178 434 1180 422 1153 432 1176 408 1164 408 1162 396 1111 421 1154 367 1135 370 1135 351 1103 370 1117 335 1101 341 1092 326 1019 413 1063 304 1049 310 1041 296 1021 320 1028 285 1014 293 1007 280 978 335 989 272 978 279 969 274 957 290 955 266 947 269 941 256 895 504 908 231 879 250 859 217 792 307 701 245 698 275 663 263 747 519 631 290 629 306 621 301 628 326 605 307 600 315 593 310 617 375 568 326 568 342 553 337 568 373 537 357 540 370 528 371 599 466 496 403 496 419 480 420 503 450 462 438 473 452 456 457 509 500 451 487 459 496 456 502 467 511 449 514 453 523 433 527 630 606 424 560 436 577 417 581 465 613 406 617 425 631 409 643 511 672 399 682 419 695 394 708 459 723 400 743 422 749 407 767
